# Supplementary material for: The Absence of PTEN in Breast Cancer Is a Driver of MLN4924 Resistance
Source: Front Cell Dev Biol. 2021 Apr 30;9:667435. doi: 10.3389/fcell.2021.667435 (PMC8120322; doi:10.3389/fcell.2021.667435)
Supplement: Supplementary file 1 [file Data_Sheet_1.XLSX]

## Sheet: geen-diff
st_gene_id	gene_id	gene_symbol	diffexp_log2fc_BSA-vs-BSA4924	diffexp_degseq_qvalue_BSA-vs-BSA4924	diffexp_degseq_pvalue_BSA-vs-BSA4924
G9606_9266	2323	FLT3LG	-0.748817	2.46335e-24	5.31163e-25
G9606_9392	90459	ERI1	0.107686	0.136685	0.09901
G9606_4009	79595	SAP130	0.0633366	0.0114088	0.00693842
G9606_4181	10927	SPIN1	-0.407336	3.2164e-69	2.82435e-70
G9606_32562	7475	WNT6	-2.40523	5.23605e-08	2.11002e-08
G9606_16727	8879	SGPL1	0.156821	1.04936e-08	4.06929e-09
G9606_16935	51450	PRRX2	-1.6397	0.358514	0.290157
G9606_4384	390940	PINLYP	0.594239	2.53509e-07	1.06248e-07
G9606_3976	1211	CLTA	0.131527	0.000146406	7.41907e-05
G9606_23441	51399	TRAPPC4	-0.0830871	0.214624	0.163511
G9606_7997	102723623	LOC102723623	0.276332	0.386477	0.31645
G9606_1798	57470	LRRC47	-0.135813	0.00671616	0.00396753
G9606_3067	91966	CXorf40A	-0.160266	0.0330724	0.0214307
G9606_25755	8200	GDF5	-0.0598027	0.932086	0.903546
G9606_631	8470	SORBS2	0.682228	0.114589	0.0816469
G9606_1021	79848	CSPP1	-0.167637	0.00374458	0.00214949
G9606_8819	5533	PPP3CC	0.260823	0.00028292	0.000146405
G9606_4534	54926	UBE2R2	0.199914	4.11392e-14	1.25749e-14
G9606_30907	11181	TREH	1.53022	0.121985	0.0873025
G9606_10460	51429	SNX9	-0.0592243	0.0266693	0.0170484
G9606_3808	10288	LILRB2	-2.03293	0.210882	0.160338
G9606_17078	944	TNFSF8	-0.247383	0.791425	0.740104
G9606_23486	10293	TRAIP	-0.139372	0.00873082	0.00523706
G9606_26667	1810	DR1	0.461123	8.22785e-74	6.70854e-75
G9606_2226	91156	IGFN1	1.25583	2.01238e-14	6.08861e-15
G9606_30603	166	AES	-0.306557	7.31187e-89	5.00954e-90
G9606_6948	26049	FAM169A	-0.2873	1.88229e-08	7.39314e-09
G9606_33898	10683	DLL3	-1.01821	0.000366725	0.000191364
G9606_16887	284996	RNF149	0.51671	2.19958e-56	2.35209e-57
G9606_6340	282679	AQP11	-0.694562	2.6652e-09	9.97885e-10
G9606_16623	84987	COX14	-0.167268	0.0193544	0.0121362
G9606_22948	285782	CAGE1	2.38583	0.0251782	0.0160303
G9606_382	56935	SMCO4	0.0402391	0.723021	0.661186
G9606_17479	157807	CLVS1	-0.383618	0.743873	0.685447
G9606_5330	7066	THPO	-1.86209	0.0199473	0.0125291
G9606_18007	1311	COMP	NA	NA	NA
G9606_20385	100505767	SPDYE18	-0.970985	0.0709558	0.0485761
G9606_8713	1030	CDKN2B	-0.62087	4.42894e-18	1.16491e-18
G9606_19208	8545	CGGBP1	-0.611273	4.21067e-137	1.90923e-138
G9606_14226	10575	CCT4	-0.455124	3.73683e-51	4.37732e-52
G9606_11184	10663	CXCR6	-0.210016	0.557273	0.483005
G9606_16224	85378	TUBGCP6	-0.0694629	0.049589	0.0330409
G9606_14968	374	AREG	0.319658	0.457847	0.384986
G9606_6319	51816	ADA2	0.462563	0.111168	0.0788959
G9606_27085	84687	PPP1R9B	-0.196845	2.74094e-28	5.2703e-29
G9606_180	79830	ZMYM1	-1.15927	2.59471e-80	1.9436e-81
G9606_3917	6871	TADA2A	-0.592611	7.65835e-36	1.22818e-36
G9606_14972	142	PARP1	-0.0825846	8.06718e-06	3.72979e-06
G9606_20193	2629	GBA	-0.139672	7.01108e-08	2.84383e-08
G9606_18550	122773	KLHDC1	-0.676998	0.00263918	0.00149421
G9606_4676	6262	RYR2	-1.48967	2.55737e-06	1.14263e-06
G9606_33044	84418	CYSTM1	-0.147847	0.0514686	0.0343929
G9606_33509	102724995	LOC102724995	NA	NA	NA
G9606_32429	9936	CD302	-0.549258	1.79173e-12	5.833e-13
G9606_9712	2531	KDSR	0.118267	0.00106557	0.000580414
G9606_10471	6038	RNASE4	-0.637463	1.35215e-06	5.92001e-07
G9606_21063	1959	EGR2	-3.67532	0	0
G9606_5878	9666	DZIP3	-1.64533	1.76467e-166	6.60404e-168
G9606_10344	8774	NAPG	-0.168513	4.6041e-05	2.24345e-05
G9606_4500	955	ENTPD6	0.186794	1.10033e-11	3.71059e-12
G9606_9551	79675	FASTKD1	-0.738111	4.02332e-21	9.5863e-22
G9606_17956	90550	MCU	-0.310901	1.74616e-09	6.48358e-10
G9606_16098	6905	TBCE	-0.250096	3.5812e-05	1.73262e-05
G9606_33917	107984751	LOC107984751	-0.0911672	0.668705	0.601434
G9606_32202	890	CCNA2	-1.34083	0	0
G9606_17568	51807	TUBA8	-0.0411178	0.863014	0.822465
G9606_9587	55677	IWS1	0.175006	8.51789e-07	3.68635e-07
G9606_16241	2525	FUT3	0.642309	3.01951e-10	1.08573e-10
G9606_7098	10564	ARFGEF2	-0.256294	8.72606e-28	1.70549e-28
G9606_18277	101927262	LOC101927262	0.645702	0.382062	0.31214
G9606_24492	27246	RNF115	-0.124005	0.005814	0.00341071
G9606_31916	55901	THSD1	-0.889813	4.53711e-19	1.15397e-19
G9606_17454	3036	HAS1	-0.365078	0.416023	0.345071
G9606_18702	90850	ZNF598	0.59007	7.47022e-103	4.51771e-104
G9606_2321	256815	C10orf67	0.691129	0.00469477	0.00272769
G9606_30378	9435	CHST2	-0.380313	3.42032e-07	1.44573e-07
G9606_28610	8968	HIST1H3F	-2.05474	0.0646883	0.0439723
G9606_2959	9852	EPM2AIP1	-0.539289	7.54688e-74	6.14888e-75
G9606_34282	22934	RPIA	-0.0194944	0.849352	0.806805
G9606_18174	8723	SNX4	-0.166901	0.00498962	0.00290691
G9606_14205	131118	DNAJC19	-0.733943	4.16869e-18	1.09475e-18
G9606_23118	1203	CLN5	-0.542626	2.4738e-10	8.86319e-11
G9606_14681	25809	TTLL1	-1.60911	3.00675e-34	5.01772e-35
G9606_31286	80273	GRPEL1	0.5798	4.41963e-40	6.40598e-41
G9606_4811	149840	SHLD1	-0.497175	1.38079e-05	6.49009e-06
G9606_18316	387882	C12orf75	0.750535	2.08922e-239	5.28186e-241
G9606_7627	55665	URGCP	-0.125152	0.0116055	0.00706352
G9606_12791	168667	BMPER	0.0209513	0.869271	0.829754
G9606_26628	26019	UPF2	0.0198157	0.643885	0.574126
G9606_11144	221443	OARD1	-0.952763	1.18561e-27	2.32281e-28
G9606_18588	57216	VANGL2	-0.0851549	0.0814786	0.0565399
G9606_1086	9564	BCAR1	0.798897	0	0
G9606_8088	5064	PALM	-0.00601156	0.892994	0.857165
G9606_2933	219854	TMEM218	-0.195188	0.0454962	0.0301698
G9606_420	23761	PISD	0.400329	1.54393e-23	3.41606e-24
G9606_35227	55096	EBLN2	-0.401773	0.0109899	0.00666756
G9606_22985	55954	ZMAT5	-0.0845756	0.280336	0.219789
G9606_32886	3226	HOXC10	-0.360201	2.06553e-05	9.82242e-06
G9606_8134	1497	CTNS	-0.00103994	0.984319	0.980739
G9606_6027	92017	SNX29	0.0562876	0.200721	0.151282
G9606_17693	5510	PPP1R7	-0.230302	2.81477e-07	1.18284e-07
G9606_11440	11338	U2AF2	-0.139571	2.41633e-18	6.29454e-19
G9606_19118	114327	EFHC1	-0.614537	1.6199e-34	2.68052e-35
G9606_20689	389792	IER5L	-0.105515	0.0844349	0.0587597
G9606_33286	5430	POLR2A	-0.912948	0	0
G9606_2538	7482	WNT2B	0.36976	0.291375	0.229145
G9606_31622	8802	SUCLG1	-0.265954	2.35381e-09	8.78259e-10
G9606_21632	91752	ZNF804A	1.21104	2.13119e-63	2.02143e-64
G9606_22746	7270	TTF1	-0.0871828	0.136341	0.0987211
G9606_10538	3798	KIF5A	-0.415444	7.27952e-11	2.54151e-11
G9606_35642	1363	CPE	-0.653375	1.36836e-15	3.93942e-16
G9606_3904	147906	DACT3	0.244394	0.0155507	0.00963162
G9606_22049	57585	CRAMP1	0.0980539	0.000826098	0.000444449
G9606_22989	100631383	FAM47E-STBD1	-5.27042	1.37793e-05	6.47583e-06
G9606_19172	9114	ATP6V0D1	-0.149946	9.50548e-08	3.88962e-08
G9606_26152	138429	PIP5KL1	-0.4323	0.000992487	0.000538858
G9606_458	157680	VPS13B	-0.46869	1.76195e-27	3.46334e-28
G9606_9508	83637	ZMIZ2	-0.472983	2.61977e-81	1.92702e-82
G9606_29241	84839	RAX2	0.675746	0.0128501	0.00787379
G9606_10483	57645	POGK	-0.0648226	0.0629493	0.042685
G9606_9052	339983	NAT8L	0.0921522	0.200276	0.150888
G9606_7148	54511	HMGCLL1	-0.10118	0.837192	0.793142
G9606_8605	107984974	LOC107984974	-0.453163	3.39957e-13	1.07662e-13
G9606_7352	285190	RGPD4	-1.07446	0.000175145	8.92058e-05
G9606_2328	85461	TANC1	0.00131199	0.983161	0.969205
G9606_7867	5136	PDE1A	-0.709098	0.138669	0.100577
G9606_9832	345222	MSANTD1	0.0810515	0.754943	0.697861
G9606_7228	79730	NSUN7	-0.358901	0.595541	0.521832
G9606_19659	115861	NXNL1	-0.0466853	0.962607	0.940191
G9606_6348	54987	C1orf123	-1.20666	3.83504e-74	3.11563e-75
G9606_2757	55294	FBXW7	-0.238292	1.43975e-05	6.78153e-06
G9606_15152	387496	RASL11A	0.0134244	0.974122	0.955552
G9606_8514	4124	MAN2A1	0.119627	1.29455e-06	5.66329e-07
G9606_24496	100526693	ARPC4-TTLL3	-0.0582403	0.286758	0.225296
G9606_7425	1832	DSP	0.492357	4.3712e-07	1.85689e-07
G9606_9703	259307	IL4I1	-1.36995	3.12792e-06	1.40452e-06
G9606_7080	388595	TMEM82	0.793259	0.38389	0.313892
G9606_7264	284021	MILR1	-0.865857	1.91168e-21	4.51119e-22
G9606_1593	347744	C6orf52	-3.51417	1.92616e-05	9.14554e-06
G9606_8419	5518	PPP2R1A	-0.179958	2.11726e-22	4.84729e-23
G9606_12567	51529	ANAPC11	-0.657615	3.57814e-24	7.75319e-25
G9606_3819	3983	ABLIM1	-0.485853	6.13937e-46	7.89749e-47
G9606_22228	388677	NOTCH2NLA	-0.302378	0.0565017	0.0380247
G9606_23911	3707	ITPKB	-0.0427185	0.519342	0.445285
G9606_12670	9683	N4BP1	-0.357882	4.05322e-16	1.1405e-16
G9606_4686	491	ATP2B2	1.94526	0.231116	0.177506
G9606_7730	875	CBS	0.106995	0.106125	0.0750062
G9606_7526	55711	FAR2	-0.330191	1.63679e-05	7.73942e-06
G9606_21115	100287513	USP17L22	-0.196093	0.958913	0.935261
G9606_18817	163051	ZNF709	-0.156623	0.229939	0.176339
G9606_15319	90268	OTULIN	0.143685	3.54207e-10	1.27696e-10
G9606_10559	5099	PCDH7	1.25729	0	0
G9606_28624	4543	MTNR1A	-1.03616	0.0735909	0.0505225
G9606_6890	7432	VIP	3.53022	0.0349489	0.0227646
G9606_17166	5458	POU4F2	NA	NA	NA
G9606_25839	7283	TUBG1	-0.39943	5.37952e-81	3.99804e-82
G9606_22913	8818	DPM2	-0.21269	6.47266e-07	2.78224e-07
G9606_25358	10263	CDK2AP2	-0.671815	1.20603e-113	6.58621e-115
G9606_30546	8290	HIST3H3	NA	NA	NA
G9606_6406	57215	THAP11	-0.0807638	0.126059	0.0905142
G9606_26877	11284	PNKP	-0.0048024	0.926963	0.897329
G9606_5701	114824	PNMA5	-2.37667	0.114459	0.0815
G9606_3745	65010	SLC26A6	0.497594	8.32564e-60	8.35103e-61
G9606_8420	51530	ZC3HC1	-0.389911	2.7183e-15	7.9406e-16
G9606_6699	51319	RSRC1	-0.395354	7.1296e-07	3.0734e-07
G9606_13262	2633	GBP1	0.498613	5.4012e-71	4.62562e-72
G9606_11164	55858	TMEM165	-0.049695	0.114211	0.0812833
G9606_4366	1745	DLX1	0.918384	7.76632e-58	8.04512e-59
G9606_17876	10480	EIF3M	0.0264142	0.49304	0.418685
G9606_2104	25992	SNED1	-0.337546	0.270491	0.211024
G9606_18641	55256	ADI1	-1.37422	0	0
G9606_30485	9580	SOX13	0.049719	0.272843	0.213115
G9606_6781	128866	CHMP4B	-0.112428	2.73834e-07	1.14975e-07
G9606_3996	23029	RBM34	-0.0274151	0.687506	0.62153
G9606_22573	154881	KCTD7	0.0823907	0.0482813	0.0321101
G9606_21046	220134	SKA1	-0.0380906	0.429929	0.357955
G9606_35342	353137	LCE1F	NA	NA	NA
G9606_33684	23645	PPP1R15A	0.733254	0	0
G9606_6579	6391	SDHC	-0.585252	4.51541e-53	5.12777e-54
G9606_8450	51287	COA4	-0.3917	3.91845e-18	1.02765e-18
G9606_5693	63970	TP53AIP1	-0.37082	0.295468	0.23304
G9606_12420	3792	KEL	-1.75518	0.00194186	0.00108586
G9606_25916	5862	RAB2A	-0.425851	9.84121e-27	1.97251e-27
G9606_17230	93979	CPA5	-2.29178	2.48542e-05	1.1895e-05
G9606_14071	9667	SAFB2	0.177851	3.45985e-08	1.377e-08
G9606_8858	1649	DDIT3	0.389819	8.2494e-09	3.17433e-09
G9606_20329	2153	F5	-0.136515	0.237388	0.182984
G9606_8721	113177	IZUMO4	-0.540164	0.156082	0.114681
G9606_21513	105377805	LOC105377805	-0.317772	0.673078	0.606177
G9606_19641	23601	CLEC5A	NA	NA	NA
G9606_27439	8351	HIST1H3D	-3.39316	7.77329e-09	2.98657e-09
G9606_18479	728279	KRTAP2-2	NA	NA	NA
G9606_34246	440435	GPR179	-2.05474	0.0215991	0.0136224
G9606_24167	113791	PIK3IP1	-0.668096	9.19524e-14	2.85113e-14
G9606_26483	2874	GPS2	-0.60871	2.21382e-95	1.42065e-96
G9606_27912	388969	C2orf68	-0.862617	1.06656e-75	8.47721e-77
G9606_21026	107984138	LOC107984138	0.757784	8.07934e-24	1.77387e-24
G9606_10069	56907	SPIRE1	0.279629	1.00364e-25	2.08052e-26
G9606_15485	10322	SMYD5	0.188441	2.99217e-06	1.34181e-06
G9606_15646	91057	CCDC34	-0.461178	3.52549e-08	1.40436e-08
G9606_27897	51588	PIAS4	0.313669	2.35702e-13	7.43274e-14
G9606_12498	123876	ACSM2A	-0.199987	0.781006	0.727773
G9606_12392	25793	FBXO7	-0.159629	8.80172e-09	3.39564e-09
G9606_8566	5051	PAFAH2	-0.7373	5.45654e-17	1.49248e-17
G9606_9797	64801	ARV1	-0.906726	1.25416e-20	3.03534e-21
G9606_7590	8673	VAMP8	-1.75518	0.0322695	0.0208707
G9606_20443	9318	COPS2	0.086539	0.0574594	0.0387129
G9606_10573	9937	DCLRE1A	-0.932254	2.51028e-22	5.76181e-23
G9606_35978	26341	OR5H1	-0.538722	0.783454	0.731294
G9606_5	4584	MUC3A	-1.51417	0.000255593	0.000131777
G9606_6859	7153	TOP2A	-1.56826	0	0
G9606_12924	745	MYRF	-0.128163	5.00153e-07	2.13316e-07
G9606_15557	8505	PARG	-0.375481	3.20366e-19	8.10122e-20
G9606_30281	105371921	LOC105371921	-0.886499	5.45806e-05	2.6778e-05
G9606_6066	10260	DENND4A	0.122873	0.0103357	0.00624943
G9606_5848	54331	GNG2	-0.643697	1.77197e-23	3.92582e-24
G9606_1912	79161	TMEM243	-0.045921	0.631467	0.560831
G9606_9532	440400	RNASEK	-0.339294	5.2644e-57	5.55529e-58
G9606_12908	92745	SLC38A5	-0.334542	0.593637	0.519989
G9606_744	57035	RSRP1	-0.518364	9.84467e-34	1.6608e-34
G9606_17012	56934	CA10	NA	NA	NA
G9606_24692	57132	CHMP1B	-0.130678	6.54502e-06	3.00492e-06
G9606_24926	8643	PTCH2	-0.668634	2.11417e-06	9.37537e-07
G9606_17320	219537	SMTNL1	-0.417308	0.208178	0.158063
G9606_8662	253017	TECRL	-0.563866	0.225004	0.172304
G9606_4134	1831	TSC22D3	-0.740338	1.94982e-25	4.08652e-26
G9606_20309	2932	GSK3B	0.325183	1.00716e-42	1.38005e-43
G9606_15444	8915	BCL10	0.157096	0.000419077	0.000219838
G9606_6659	51738	GHRL	0.22854	0.642471	0.572564
G9606_14164	28977	MRPL42	-0.306948	7.77954e-09	2.98943e-09
G9606_32952	84649	DGAT2	-1.083	1.81269e-25	3.78531e-26
G9606_3134	57184	FAM219B	-0.139603	0.000905559	0.000489537
G9606_22364	2852	GPER1	-0.0547376	0.921616	0.89118
G9606_17439	6723	SRM	0.515385	5.36466e-62	5.22368e-63
G9606_11912	84079	ANKRD27	0.18947	5.63812e-07	2.41261e-07
G9606_4997	14	AAMP	-0.0270876	0.45269	0.379375
G9606_23406	84319	CMSS1	-0.0668782	0.454803	0.381386
G9606_12219	60680	CELF5	-1.69628	8.07356e-08	3.289e-08
G9606_24936	5469	MED1	-0.173441	1.25947e-25	2.6175e-26
G9606_4086	23589	CARHSP1	-0.0312278	0.230041	0.17643
G9606_8717	25847	ANAPC13	-0.659662	4.02689e-38	6.09891e-39
G9606_9867	3996	LLGL1	-0.403847	9.14107e-52	1.05952e-52
G9606_10739	7979	SEM1	-0.470859	1.18976e-20	2.87599e-21
G9606_179	114792	KLHL32	-0.266268	0.303507	0.24027
G9606_1944	644019	CBWD6	0.0363278	0.789439	0.737761
G9606_33373	7832	BTG2	-1.5063	4.39548e-24	9.56032e-25
G9606_33695	403273	OR5H14	NA	NA	NA
G9606_21413	107984043	LOC107984043	0.608227	0.566775	0.493102
G9606_6692	105370092	LOC105370092	-1.10437	0.589789	0.516134
G9606_19596	399664	MEX3D	0.651004	6.25285e-56	6.73774e-57
G9606_27041	448834	KPRP	2.26719	0.029206	0.018766
G9606_4400	29974	A1CF	-0.788865	0.168997	0.124914
G9606_32843	1340	COX6B1	-0.406796	6.99938e-35	1.15041e-35
G9606_20800	221960	CCZ1B	-0.406131	6.1195e-14	1.88381e-14
G9606_3935	27097	TAF5L	0.15177	0.00264269	0.00149636
G9606_552	220929	ZNF438	0.39586	1.30324e-12	4.22284e-13
G9606_33831	112267939	LOC112267939	4.78417	0.0205608	0.0129337
G9606_32925	6339	SCNN1D	-1.3726	3.36394e-34	5.61972e-35
G9606_15988	29893	PSMC3IP	0.689396	4.89624e-80	3.69056e-81
G9606_1537	79781	IQCA1	0.196801	0.707408	0.644253
G9606_6212	51085	MLXIPL	-1.12747	0.000455349	0.00023948
G9606_17338	81466	OR2L5	-0.157831	0.918347	0.887265
G9606_4378	80179	MYO19	0.120484	6.79604e-07	2.92603e-07
G9606_15012	4176	MCM7	0.331237	2.065e-132	9.69028e-134
G9606_3445	114793	FMNL2	-0.301847	5.05536e-18	1.33412e-18
G9606_13926	1524	CX3CR1	-1.05474	0.610731	0.53867
G9606_23502	51351	ZNF117	0.185366	0.112867	0.0802341
G9606_5648	255411	TEX49	1.53867	0.0376039	0.024634
G9606_8988	80772	CPTP	0.171563	0.000270892	0.000139927
G9606_28109	131583	FAM43A	0.716261	1.65616e-20	4.02187e-21
G9606_4110	128954	GAB4	-0.0547376	0.985706	0.978595
G9606_20299	529	ATP6V1E1	0.0436623	0.269164	0.209925
G9606_21282	4059	BCAM	-0.158191	1.47258e-10	5.21641e-11
G9606_22401	83468	GLT8D2	-1.03008	3.32047e-33	5.69513e-34
G9606_4312	5364	PLXNB1	-0.120708	0.000973094	0.000527987
G9606_31656	503542	SPRN	-0.0838045	0.672857	0.6058
G9606_11362	107986255	LOC107986255	0.830644	0.201756	0.152169
G9606_14550	23203	PMPCA	0.00471476	0.92787	0.898316
G9606_15384	5626	PROP1	-1.05474	0.610731	0.53867
G9606_12838	3597	IL13RA1	-0.144904	5.91525e-05	2.90939e-05
G9606_5324	57082	KNL1	-1.0827	1.96771e-274	4.33987e-276
G9606_1323	374928	ZNF773	-0.178257	0.138123	0.100165
G9606_25877	6927	HNF1A	-0.338351	0.125765	0.0902813
G9606_4731	9938	ARHGAP25	-0.283269	0.131105	0.0944756
G9606_14891	440533	PSG8	0.0621204	0.901945	0.867291
G9606_32103	8364	HIST1H4C	-1.08027	0.00147697	0.000817239
G9606_10603	9670	IPO13	-0.210129	4.06051e-08	1.62392e-08
G9606_3401	143098	MPP7	-0.456793	1.16201e-07	4.78286e-08
G9606_2423	7416	VDAC1	0.317046	3.06661e-63	2.91767e-64
G9606_13274	2532	ACKR1	-0.827327	8.77048e-07	3.79824e-07
G9606_30913	11166	SOX21	-0.0547376	0.985706	0.978595
G9606_26633	55966	AJAP1	1.21414	1.65166e-18	4.28126e-19
G9606_8020	54813	KLHL28	-0.150132	0.109145	0.0773002
G9606_2450	89832	CHRFAM7A	-0.460832	0.00143127	0.000790522
G9606_31209	51124	IER3IP1	-0.304642	1.58712e-10	5.63424e-11
G9606_12466	54880	BCOR	0.405481	5.1468e-43	7.02825e-44
G9606_27799	389941	C1QL3	-0.816578	0.0430503	0.0284872
G9606_4847	3673	ITGA2	1.23799	0	0
G9606_11864	6580	SLC22A1	-0.462569	0.201783	0.152202
G9606_22435	200407	CREG2	0.0748195	0.721226	0.659079
G9606_28216	579	NKX3-2	-0.600172	0.00120039	0.000657511
G9606_21629	147657	ZNF480	0.0477324	0.730799	0.670442
G9606_6631	130733	TMEM178A	-1.972	4.59381e-09	1.73992e-09
G9606_5931	6556	SLC11A1	-0.354876	0.132858	0.0958637
G9606_7883	29902	FAM216A	-0.266553	0.00512564	0.00298945
G9606_15053	27293	SMPDL3B	-2.32404	5.36123e-08	2.16204e-08
G9606_25961	100287327	USP17L17	-2.92921	0.633418	0.562749
G9606_5123	55196	KIAA1551	-0.441125	1.33381e-13	4.16309e-14
G9606_24320	57551	TAOK1	-0.117171	1.38646e-16	3.84838e-17
G9606_17116	26277	TINF2	-0.171405	3.51225e-05	1.69761e-05
G9606_349	23189	KANK1	0.479709	4.65792e-08	1.86994e-08
G9606_17522	113235	SLC46A1	-0.0940843	0.0525124	0.0351305
G9606_4119	165829	GPR156	-0.552988	0.0133854	0.00821589
G9606_475	114049	BUD23	-0.106148	0.000563561	0.000299135
G9606_19636	388759	C1orf229	-0.305619	0.221118	0.168964
G9606_23599	81127	OR4K15	-0.27713	0.782027	0.729481
G9606_227	7099	TLR4	0.720743	2.53915e-18	6.62043e-19
G9606_13188	6134	RPL10	0.087766	4.27712e-11	1.47823e-11
G9606_20541	729420	LMO7DN	NA	NA	NA
G9606_25856	203547	VMA21	-0.397212	5.11579e-15	1.51121e-15
G9606_33472	59082	CARD18	NA	NA	NA
G9606_4475	2782	GNB1	-0.024674	0.107591	0.0761175
G9606_28221	8857	FCGBP	-1.05474	0.279288	0.218828
G9606_34735	94086	HSPB9	0.459836	0.588186	0.514421
G9606_14703	25758	KIAA1549L	1.17395	4.56847e-177	1.61858e-178
G9606_19227	478	ATP1A3	-0.0901612	0.073813	0.0506967
G9606_23571	222068	TMED4	-0.235036	1.44383e-11	4.89434e-12
G9606_3097	2861	GPR37	-2.29575	2.33768e-14	7.09202e-15
G9606_16820	126147	NTN5	-1.12513	0.000522686	0.00027652
G9606_4524	780	DDR1	0.104224	0.000739755	0.00039639
G9606_10299	1318	SLC31A2	-0.420841	6.16259e-06	2.82464e-06
G9606_19075	81533	ITFG1	-0.865325	1.35482e-57	1.41458e-58
G9606_34294	107984862	LOC107984862	0.344675	0.269965	0.210598
G9606_7843	2533	FYB1	-2.25637	1.34624e-12	4.36375e-13
G9606_9771	344558	SH3RF3	-0.224218	3.27379e-07	1.38207e-07
G9606_16525	27244	SESN1	-0.606001	6.42401e-12	2.1441e-12
G9606_2720	9693	RAPGEF2	0.180128	8.28354e-09	3.18844e-09
G9606_10105	9960	USP3	-0.0878956	0.176052	0.130645
G9606_29970	150368	PHETA2	-0.862093	0.401312	0.331021
G9606_20091	30812	SOX8	0.295205	0.339431	0.272214
G9606_6247	51109	RDH11	-0.0489516	0.0515381	0.0344454
G9606_22599	143	PARP4	-0.711473	1.23732e-195	3.81764e-197
G9606_13760	89874	SLC25A21	-0.283597	0.237933	0.18346
G9606_20847	80781	COL18A1	-0.00881457	0.689922	0.625535
G9606_31698	84552	PARD6G	0.154089	0.0125392	0.00766783
G9606_9851	11179	ZNF277	0.23709	0.0146269	0.00901998
G9606_6670	282890	ZNF311	-1.37064	4.79373e-16	1.35337e-16
G9606_24635	55771	PRR11	-0.322588	4.72463e-66	4.33165e-67
G9606_22780	162461	TMEM92	0.664694	0.147057	0.107299
G9606_26396	1209	CLPTM1	-0.0227621	0.241211	0.186228
G9606_14351	9317	PTER	-0.705708	1.56233e-05	7.3782e-06
G9606_19413	6578	SLCO2A1	NA	NA	NA
G9606_18975	10233	LRRC23	-0.872146	9.96412e-09	3.85928e-09
G9606_15243	440087	SMCO3	-0.692168	0.321014	0.255655
G9606_28720	50700	RDH8	NA	NA	NA
G9606_28519	415116	PIM3	0.166864	2.95883e-05	1.42058e-05
G9606_9898	158055	C9orf163	-1.98871	2.19076e-06	9.73043e-07
G9606_272	64928	MRPL14	0.161396	0.00387724	0.00223041
G9606_2459	6490	PMEL	-0.360151	0.0578503	0.0389899
G9606_9778	92002	CCNQ	0.239089	0.00455374	0.00264041
G9606_937	220416	LRRC63	-0.979563	5.3466e-05	2.62092e-05
G9606_28154	1375	CPT1B	-0.776188	1.04355e-75	8.28816e-77
G9606_22959	10838	ZNF275	0.47403	9.74918e-14	3.02803e-14
G9606_12723	9949	AMMECR1	-0.807036	1.39723e-27	2.73905e-28
G9606_23375	161779	PGBD4	-0.987915	3.7215e-08	1.48463e-08
G9606_35062	1174	AP1S1	-0.0977784	0.00199033	0.00111495
G9606_4577	84631	SLITRK2	0.945262	0.510801	0.435835
G9606_8018	79002	TRIR	0.0364789	0.193126	0.145026
G9606_19773	80071	CCDC15	-0.375053	0.000448904	0.000236012
G9606_25089	147372	CCBE1	-0.81843	6.42669e-293	1.30057e-294
G9606_137	10808	HSPH1	0.212739	8.07837e-38	1.23298e-38
G9606_1692	6259	RYK	-0.14957	0.000109239	5.49078e-05
G9606_26317	388610	TRNP1	1.03015	2.40505e-115	1.28378e-116
G9606_13213	105	ADARB2	-0.341209	0.411134	0.340497
G9606_10040	3054	HCFC1	0.118689	1.36812e-12	4.43788e-13
G9606_5284	5089	PBX2	-0.635803	2.16202e-93	1.41531e-94
G9606_1901	889	KRIT1	-0.792019	8.15015e-88	5.62689e-89
G9606_29770	100652901	LOC100652901	-0.254336	0.000565343	0.000300148
G9606_5101	4986	OPRK1	-0.0942572	0.805539	0.756871
G9606_24815	10001	MED6	-0.172688	0.00599545	0.00352138
G9606_5370	8997	KALRN	0.451037	3.66409e-24	7.94374e-25
G9606_17629	2624	GATA2	0.216891	1.06753e-09	3.93372e-10
G9606_14184	114932	MRFAP1L1	-0.185832	1.91011e-05	9.06762e-06
G9606_31940	6001	RGS10	0.520947	2.23383e-17	6.03007e-18
G9606_18222	146395	GSG1L	-1.47158	0.150777	0.110252
G9606_23071	8170	SLC14A2	-0.24834	0.108267	0.0766402
G9606_10385	7559	ZNF12	0.26205	0.000114745	5.7756e-05
G9606_10068	642819	ZNF487	0.12509	0.353243	0.284699
G9606_21482	55450	CAMK2N1	-0.708523	8.01437e-26	1.65524e-26
G9606_5304	10938	EHD1	-0.306928	1.88937e-65	1.75106e-66
G9606_9399	163882	CNST	0.208883	3.93385e-05	1.90901e-05
G9606_599	357	SHROOM2	0.161953	0.0013913	0.000767467
G9606_18605	102800317	TPTEP2-CSNK1E	-0.429515	4.58643e-05	2.2343e-05
G9606_4884	83643	CCDC3	-0.622297	4.98494e-08	2.00503e-08
G9606_12960	554282	FAM72C	-1.73706	7.0013e-72	5.90971e-73
G9606_20917	54976	C20orf27	0.323064	3.72695e-34	6.23053e-35
G9606_33463	7789	ZXDA	-0.0278335	0.866779	0.826918
G9606_33124	79680	RTL10	-0.30057	9.10032e-15	2.7144e-15
G9606_2561	10426	TUBGCP3	-0.465605	2.82741e-28	5.43988e-29
G9606_5108	8445	DYRK2	0.337336	8.76355e-11	3.06837e-11
G9606_28741	5261	PHKG2	0.208897	7.40429e-09	2.84132e-09
G9606_32449	2862	MLNR	1.53022	0.393801	0.323567
G9606_5379	2100	ESR2	-0.225231	0.133153	0.0961234
G9606_32390	51666	ASB4	-0.798962	0.0218923	0.0138253
G9606_15026	4215	MAP3K3	0.233325	3.69022e-27	7.30987e-28
G9606_1996	85451	UNK	-0.442312	7.19423e-32	1.27148e-32
G9606_20463	3850	KRT3	4.18863	0.00425442	0.00245637
G9606_7282	64219	PJA1	-0.143559	0.00408759	0.00235717
G9606_20900	8943	AP3D1	-0.165827	7.04167e-15	2.0921e-15
G9606_4092	6904	TBCD	0.0528309	0.124011	0.0889053
G9606_22101	5743	PTGS2	0.426795	0.135214	0.0978099
G9606_29187	105375817	LOC105375817	-0.700685	0.661047	0.593578
G9606_20704	1557	CYP2C19	-0.511332	0.0309394	0.0199741
G9606_3740	4595	MUTYH	-0.960874	8.25805e-26	1.70606e-26
G9606_11000	200008	CDCP2	-1.6397	0.358514	0.290157
G9606_15807	6882	TAF11	-0.442753	9.30919e-16	2.65985e-16
G9606_1382	1615	DARS	-0.117567	0.035987	0.0235009
G9606_7838	7009	TMBIM6	-0.17462	6.58988e-62	6.42057e-63
G9606_10223	84626	KRBA1	0.399438	1.19791e-21	2.80646e-22
G9606_4840	100528021	ST20-MTHFS	0.0581906	0.903778	0.86969
G9606_18991	2012	EMP1	0.965306	0	0
G9606_3186	139135	PASD1	-0.132861	0.856003	0.81488
G9606_11742	131096	KCNH8	NA	NA	NA
G9606_19563	55872	PBK	-0.985565	8.67922e-111	4.87213e-112
G9606_8361	1825	DSC3	-0.446007	0.144725	0.105437
G9606_30184	5698	PSMB9	-1.40324	1.81497e-145	7.7398e-147
G9606_19242	943	TNFRSF8	-0.0394059	0.950561	0.925359
G9606_23881	57631	LRCH2	-0.696345	9.06151e-13	2.91916e-13
G9606_21872	390595	UBAP1L	-0.307156	4.87563e-05	2.38176e-05
G9606_34389	5167	ENPP1	-1.41043	2.89434e-115	1.54836e-116
G9606_16554	51027	BOLA1	-1.45329	5.17964e-13	1.6513e-13
G9606_14451	5580	PRKCD	0.607512	1.10914e-49	1.33633e-50
G9606_15596	317701	VN1R2	-0.333314	0.109601	0.0776937
G9606_7484	84314	TMEM107	-1.00394	3.72668e-35	6.08143e-36
G9606_16263	54861	SNRK	-0.251356	1.28171e-06	5.60635e-07
G9606_16221	1489	CTF1	-1.59998	1.44988e-38	2.1772e-39
G9606_6176	6288	SAA1	-2.01521	0.191763	0.143811
G9606_6116	94097	SFXN5	-0.350098	4.0952e-09	1.54699e-09
G9606_23013	5438	POLR2I	-0.222295	3.0345e-05	1.45798e-05
G9606_6510	257415	FAM133B	0.032401	0.483599	0.409363
G9606_246	23259	DDHD2	-0.354993	1.87383e-23	4.15588e-24
G9606_13147	64598	MOSPD3	-0.254777	6.47825e-11	2.2572e-11
G9606_12442	6891	TAP2	-0.0482269	0.104375	0.0736895
G9606_22011	7485	WRB	-0.250458	0.000989581	0.000537223
G9606_3355	622	BDH1	0.63875	1.00034e-07	4.10275e-08
G9606_26842	55658	RNF126	0.51644	4.2548e-45	5.56808e-46
G9606_26714	286223	C9orf47	-0.146638	0.417167	0.346252
G9606_9168	92558	BICDL1	0.0791181	0.841135	0.797568
G9606_23544	1020	CDK5	-0.122945	0.0139129	0.00855602
G9606_13933	8611	PLPP1	-0.339766	2.87551e-07	1.20971e-07
G9606_12113	27235	COQ2	-0.833813	2.43487e-47	3.05787e-48
G9606_13900	8642	DCHS1	-0.7647	4.46349e-07	1.89793e-07
G9606_9484	140873	C20orf173	-2.05474	0.204065	0.154341
G9606_5150	314	AOC2	0.419261	0.000186464	9.51133e-05
G9606_15812	5834	PYGB	0.162568	4.53125e-22	1.04829e-22
G9606_6753	5409	PNMT	-0.0547376	0.985706	0.978595
G9606_13984	22821	RASA3	0.416429	7.91257e-52	9.15737e-53
G9606_33587	440804	RIMBP3B	-0.880608	2.35367e-05	1.12451e-05
G9606_23109	56891	LGALS14	0.508745	0.752926	0.695246
G9606_7116	64981	MRPL34	-0.5147	3.25542e-17	8.83363e-18
G9606_14106	90321	ZNF766	-0.112526	0.166203	0.122702
G9606_30301	123606	NIPA1	0.113013	0.00265136	0.00150173
G9606_2095	2581	GALC	-0.994246	5.52512e-16	1.56374e-16
G9606_10101	8476	CDC42BPA	0.0889353	0.00189493	0.00105906
G9606_10516	51257	2021-03-02	-0.368316	5.33276e-05	2.61383e-05
G9606_17805	9862	MED24	-0.363392	9.39176e-50	1.1288e-50
G9606_6712	5329	PLAUR	2.36106	0	0
G9606_33690	1200	TPP1	-0.285452	1.3155e-58	1.34343e-59
G9606_5815	55503	TRPV6	-0.717703	0.224184	0.171616
G9606_2672	3029	HAGH	-0.391562	1.28711e-16	3.56658e-17
G9606_7850	27077	B9D1	-1.02662	5.72301e-41	8.16087e-42
G9606_12089	10434	LYPLA1	-0.171915	0.000578932	0.000307549
G9606_10437	219855	SLC37A2	-0.299665	6.47071e-06	2.96966e-06
G9606_7373	145447	ABHD12B	0.560372	0.0157463	0.00976476
G9606_6224	283710	LOC283710	NA	NA	NA
G9606_30098	8330	HIST1H2AK	-3.14474	0.000375619	0.000196182
G9606_10598	158038	LINGO2	-0.403205	0.154854	0.113688
G9606_2172	4129	MAOB	-3.22466	0.0102378	0.00618603
G9606_367	2492	FSHR	0.323774	0.90056	0.865432
G9606_21832	64854	USP46	0.0379618	0.467441	0.394204
G9606_6618	57678	GPAM	-0.382564	9.1234e-06	4.23418e-06
G9606_18410	79039	DDX54	0.184233	9.18701e-12	3.08892e-12
G9606_20548	493861	EID3	1.12134	1.85442e-11	6.31012e-12
G9606_34062	124220	ZG16B	-3.86209	0.0155306	0.00961599
G9606_10679	9274	BCL7C	-0.152002	0.00018777	9.58346e-05
G9606_10396	55717	WDR11	-0.584659	3.40231e-37	5.26472e-38
G9606_1639	441024	MTHFD2L	-0.781969	5.07972e-13	1.61825e-13
G9606_209	9730	DCAF1	0.158124	8.93681e-07	3.87185e-07
G9606_13497	55629	PNRC2	-0.55065	6.97111e-56	7.52396e-57
G9606_24988	6623	SNCG	-0.295171	0.0538871	0.0361228
G9606_2860	57614	RELCH	-0.354861	7.25883e-14	2.24305e-14
G9606_13905	51133	KCTD3	-0.337429	1.83052e-13	5.74992e-14
G9606_9246	1269	CNR2	-0.16035	0.267385	0.208475
G9606_3761	60386	SLC25A19	0.112678	0.146675	0.107004
G9606_18860	8620	NPFF	-0.478419	0.000516176	0.000272864
G9606_9640	653075	GOLGA8T	-0.615953	1.26696e-05	5.94391e-06
G9606_11106	3344	FOXN2	-0.107565	0.0811172	0.05627
G9606_32974	553	AVPR1B	0.530225	0.742921	0.684178
G9606_31635	100130519	TMEM221	-0.809625	0.000558322	0.000296256
G9606_9708	8576	STK16	-0.926811	5.92909e-44	7.96087e-45
G9606_23470	101927601	GOLGA6L19	-2.26713	3.19373e-05	1.53804e-05
G9606_15645	8621	CDK13	0.180415	4.59763e-09	1.74191e-09
G9606_16493	54414	SIAE	-0.643874	1.94632e-09	7.24162e-10
G9606_3295	222256	CDHR3	-0.0027114	0.984266	0.980514
G9606_1823	57117	INTS12	-0.393088	1.45186e-06	6.3702e-07
G9606_34955	81542	TMX1	-0.302688	1.47064e-26	2.96664e-27
G9606_14023	8447	DOC2B	-0.0547376	0.985706	0.978595
G9606_3744	8028	MLLT10	-0.0183624	0.673645	0.606905
G9606_16972	112268392	LOC112268392	0.44535	0.00871334	0.00522504
G9606_21604	6804	STX1A	1.42872	9.0916e-243	2.23984e-244
G9606_25479	26003	GORASP2	0.0276059	0.35315	0.284542
G9606_17618	10541	ANP32B	-0.0604503	0.00156553	0.000868352
G9606_26660	554250	GDF5OS	0.363663	0.391585	0.321275
G9606_21079	7274	TTPA	-3.06227	0.000401399	0.000210236
G9606_2910	81616	ACSBG2	-0.698594	0.169912	0.12567
G9606_31750	51015	ISOC1	-0.481421	1.90531e-12	6.21169e-13
G9606_6281	23552	CDK20	-0.0749784	0.423408	0.351929
G9606_9670	147409	DSG4	-1.05474	0.610731	0.53867
G9606_10469	339451	KLHL17	0.0902365	0.093816	0.0657394
G9606_3020	203074	PRSS55	0.365248	0.57167	0.498267
G9606_2847	10695	CNPY3	-0.158652	2.10375e-06	9.32793e-07
G9606_13603	400954	EML6	-0.597903	5.64175e-13	1.8016e-13
G9606_27732	2960	GTF2E1	0.508	7.77136e-16	2.21362e-16
G9606_10674	339318	ZNF181	-0.830323	2.15903e-11	7.37321e-12
G9606_17651	32	ACACB	-0.0194275	0.759477	0.703122
G9606_19122	25884	CHRDL2	2.26719	0.133681	0.0965519
G9606_1045	50863	NTM	0.60331	1.20989e-10	4.26742e-11
G9606_17907	83999	KREMEN1	0.0642273	0.121579	0.0869552
G9606_19359	84247	RTL6	-0.231987	2.37555e-12	7.79635e-13
G9606_19249	9283	GPR37L1	0.328104	0.12239	0.0876217
G9606_9800	284273	ZADH2	-0.0633508	0.202561	0.152883
G9606_33497	29927	SEC61A1	0.35273	1.7148e-143	7.38307e-145
G9606_18074	8239	USP9X	-0.420731	3.70418e-128	1.79038e-129
G9606_25057	139422	MAGEB10	0.276571	0.395505	0.325419
G9606_21639	164153	UBL4B	-0.0547376	0.982439	0.969732
G9606_2306	148156	ZNF558	0.0962447	0.251266	0.194788
G9606_20078	79833	GEMIN6	-0.648212	2.65766e-10	9.52816e-11
G9606_25588	84233	TMEM126A	-0.713001	1.61919e-19	4.04796e-20
G9606_9170	51201	ZDHHC2	-0.611601	1.78101e-34	2.95233e-35
G9606_18698	84300	UQCC2	-0.643892	1.63067e-28	3.12015e-29
G9606_229	107985320	LOC107985320	-0.05368	0.90116	0.866325
G9606_24356	163175	LGI4	-0.874165	0.061632	0.0417231
G9606_27618	10576	CCT2	0.237254	1.30589e-29	2.42518e-30
G9606_31779	2527	FUT5	NA	NA	NA
G9606_2189	2653	GCSH	0.00842269	0.915561	0.883661
G9606_13236	23545	ATP6V0A2	-0.21663	9.67638e-07	4.20192e-07
G9606_22952	79585	CORO7	0.342562	2.75499e-12	9.07557e-13
G9606_12665	57181	SLC39A10	-0.269228	1.79934e-26	3.64342e-27
G9606_11690	84811	BUD13	-0.317351	9.20419e-08	3.76309e-08
G9606_5482	3485	IGFBP2	-1.33208	1.82678e-14	5.51742e-15
G9606_18388	79789	CLMN	-0.407729	0.00209427	0.00117588
G9606_17153	10965	ACOT2	-0.650105	1.02406e-29	1.89938e-30
G9606_12029	442425	FOXB2	NA	NA	NA
G9606_19707	10328	EMC8	0.239494	5.70715e-07	2.44348e-07
G9606_23705	112268394	112268394	-2.18085	0.00546638	0.00319813
G9606_3257	9987	HNRNPDL	-0.434921	2.90781e-112	1.60673e-113
G9606_8883	4854	NOTCH3	0.298742	2.34612e-05	1.12077e-05
G9606_8912	79094	CHAC1	2.99001	0	0
G9606_12051	503834	DPRX	-1.17021	0.123152	0.0882571
G9606_5263	553158	PRR5-ARHGAP8	-4.1388	0.00612417	0.00360093
G9606_15169	4773	NFATC2	1.52271	4.55583e-47	5.75358e-48
G9606_29445	1112	FOXN3	-0.310452	7.22008e-20	1.78723e-20
G9606_6476	57506	MAVS	-0.358413	1.28497e-121	6.48965e-123
G9606_8680	8844	KSR1	-0.742859	1.12328e-54	1.24465e-55
G9606_10305	81551	STMN4	-1.48266	0.215891	0.164539
G9606_5959	55016	2021-03-01	-0.698117	5.25634e-05	2.57483e-05
G9606_745	26267	FBXO10	-0.182685	0.0785174	0.0542501
G9606_19440	2193	FARSA	-0.0135451	0.781717	0.728572
G9606_7813	79844	ZDHHC11	0.373018	9.02461e-14	2.79716e-14
G9606_26142	100529063	BCL2L2-PABPN1	0.106917	0.173748	0.128782
G9606_2854	4312	MMP1	2.23919	8.55189e-224	2.29248e-225
G9606_2485	79600	TCTN1	-0.396571	7.78429e-26	1.60727e-26
G9606_5116	10388	SYCP2	-0.39836	0.224636	0.172009
G9606_22552	79004	CUEDC2	-0.590527	1.22587e-46	1.55895e-47
G9606_9666	1176	AP3S1	-0.570009	3.8867e-64	3.66145e-65
G9606_20247	8269	TMEM187	-1.87501	3.70631e-06	1.67314e-06
G9606_12344	54974	THG1L	0.3548	3.58309e-09	1.3506e-09
G9606_29920	84948	TIGD5	0.0117256	0.903335	0.868893
G9606_20498	105376353	LOC105376353	-0.746615	0.1835	0.136856
G9606_11907	283446	MYO1H	0.11278	0.589091	0.515454
G9606_30084	401137	PRR27	-0.0858894	0.865893	0.825818
G9606_21785	2734	GLG1	-0.44754	1.58258e-105	9.33875e-107
G9606_23019	51372	TMA7	-0.361153	1.89226e-30	3.44642e-31
G9606_23585	55847	CISD1	-0.393836	1.78222e-10	6.34146e-11
G9606_713	79796	ALG9	-0.221063	1.02851e-05	4.78964e-06
G9606_21624	85289	KRTAP4-5	-1.57044	0.322896	0.257419
G9606_2252	55311	ZNF444	0.00835425	0.889903	0.853154
G9606_9111	79862	ZNF669	0.110405	0.277896	0.217583
G9606_4159	440574	MINOS1	-0.345387	7.03644e-07	3.03201e-07
G9606_13644	1591	CYP24A1	1.97921	3.20701e-27	6.34141e-28
G9606_13432	57224	NHSL1	0.969714	2.73839e-47	3.44387e-48
G9606_10913	5869	RAB5B	-0.571258	1.00072e-239	2.52412e-241
G9606_15668	59307	SIGIRR	-0.059057	0.528679	0.454346
G9606_3471	165055	CCDC138	-0.360261	2.78135e-05	1.33357e-05
G9606_24404	26157	GIMAP2	-1.83235	0.00217351	0.00122247
G9606_25971	90007	MIDN	-0.169077	1.06266e-07	4.36333e-08
G9606_16808	344167	FOXI3	-0.277856	0.410871	0.340255
G9606_8910	782	CACNB1	0.237603	4.56389e-11	1.57948e-11
G9606_7556	54477	PLEKHA5	-0.0184939	0.645945	0.576228
G9606_22095	80135	RPF1	-0.189628	5.18308e-05	2.53773e-05
G9606_14189	55072	RNF31	-0.0530103	0.179112	0.133104
G9606_14507	7483	WNT9A	-0.59879	3.42008e-05	1.65166e-05
G9606_9267	267002	PGBD2	-0.324959	0.0105429	0.00638093
G9606_3844	57862	ZNF410	0.235877	8.86112e-09	3.41908e-09
G9606_1018	22849	CPEB3	-0.803843	6.5796e-10	2.39981e-10
G9606_32555	84432	PROK1	-0.0547376	0.985706	0.978595
G9606_19929	55262	C7orf43	-0.0600093	0.295747	0.233278
G9606_9791	23258	DENND5A	0.227607	6.62201e-17	1.8167e-17
G9606_25156	57571	CARNS1	-0.0971758	0.742846	0.683847
G9606_5225	64779	MTHFSD	-0.515693	2.10607e-12	6.88353e-13
G9606_17296	10307	APBB3	-1.19405	5.04549e-81	3.74683e-82
G9606_4143	353149	TBC1D26	-0.90006	0.449448	0.376316
G9606_8909	79075	DSCC1	0.112498	0.243753	0.188362
G9606_33707	8831	SYNGAP1	-0.228403	8.46021e-16	2.4133e-16
G9606_8378	220388	CCDC89	-1.45195	3.51525e-21	8.35923e-22
G9606_2805	57091	CASS4	1.84237	4.05001e-26	8.27678e-27
G9606_24515	8637	EIF4EBP3	0.550374	0.258053	0.200579
G9606_11461	389197	C4orf50	1.86365	0.101683	0.0716455
G9606_2980	140883	ZNF280B	0.137778	0.0340963	0.0221462
G9606_9817	64763	ZNF574	0.0151135	0.816508	0.76914
G9606_27946	159296	NKX2-3	0.0751427	0.720524	0.6581
G9606_8897	147686	ZNF418	-0.474929	0.11821	0.0844138
G9606_17764	4108	MAGEA9	NA	NA	NA
G9606_7304	100310812	SPDYE2B	-0.141815	6.5668e-05	3.2445e-05
G9606_24371	10577	NPC2	-0.216179	4.94609e-17	1.35025e-17
G9606_11491	107986838	LOC107986838	-0.289103	0.75004	0.692098
G9606_5528	55008	HERC6	-1.14429	1.74164e-68	1.53752e-69
G9606_32140	645073	GAGE12G	-4.02006	0.00931201	0.0056048
G9606_3582	53630	BCO1	-4.22466	0.00442541	0.00256055
G9606_11858	2675	GFRA2	0.945262	0.650372	0.581627
G9606_20048	7913	DEK	-0.20253	3.8209e-31	6.83808e-32
G9606_35915	728276	CLEC19A	-0.0242847	0.941945	0.914927
G9606_4174	57579	FAM135A	-0.285059	3.30824e-05	1.59474e-05
G9606_31468	81870	KRTAP9-9	NA	NA	NA
G9606_4263	199720	GGN	-0.1956	0.280348	0.219782
G9606_9027	8480	RAE1	0.124853	0.0023036	0.00129895
G9606_2605	199221	DZIP1L	0.391363	5.11662e-09	1.94514e-09
G9606_3309	64105	CENPK	-0.554288	1.00242e-35	1.61111e-36
G9606_22234	126375	ZNF792	1.48176	5.33458e-66	4.90339e-67
G9606_10609	1859	DYRK1A	-0.182851	5.87635e-07	2.51765e-07
G9606_21708	51440	HPCAL4	-2.19224	1.94194e-06	8.58654e-07
G9606_6437	5425	POLD2	-0.00395071	0.901202	0.866313
G9606_1093	79295	OR5H6	1.04287	0.609749	0.536391
G9606_13566	126119	JOSD2	-0.807157	4.04815e-24	8.793e-25
G9606_11062	55636	CHD7	0.0573728	0.524517	0.450338
G9606_15561	57332	CBX8	-0.465963	3.97369e-06	1.79734e-06
G9606_18557	7561	ZNF14	-0.366574	0.0165371	0.0102843
G9606_18465	1122	CHML	0.109259	0.0908852	0.0635045
G9606_7021	8893	EIF2B5	-0.206998	1.79615e-06	7.92188e-07
G9606_29290	50509	COL5A3	-0.947822	3.45836e-05	1.67096e-05
G9606_32795	27146	FAM184B	-0.0439163	0.841565	0.798025
G9606_14331	57050	UTP3	0.0295246	0.637816	0.567854
G9606_17002	4240	MFGE8	-0.155365	1.70032e-13	5.32995e-14
G9606_32317	388646	GBP7	-0.166088	0.746074	0.687869
G9606_8370	79074	C2orf49	-0.0947785	0.0504296	0.0336424
G9606_25034	107986244	LOC107986244	0.0884243	0.837442	0.793527
G9606_10205	2824	GPM6B	-1.02705	0.00095786	0.000519271
G9606_5097	387	RHOA	-0.352543	5.14621e-287	1.06861e-288
G9606_25727	100996741	100996741	-1.33777	8.16418e-23	1.84805e-23
G9606_28127	107987290	LOC107987290	-0.416562	0.0721734	0.049452
G9606_12847	2961	GTF2E2	-0.0313261	0.6152	0.544471
G9606_24108	28960	DCPS	-0.496694	9.74913e-22	2.2783e-22
G9606_20616	7384	UQCRC1	-0.114273	2.51965e-08	9.96007e-09
G9606_29451	64648	SPANXD	3.3594	0.0528665	0.0353829
G9606_3983	6573	SLC19A1	0.452927	3.8145e-24	8.28102e-25
G9606_12156	64778	FNDC3B	-0.348154	1.04676e-30	1.89727e-31
G9606_1795	94120	SYTL3	1.14643	1.32705e-41	1.86899e-42
G9606_6529	151242	PPP1R1C	-1.05474	0.610731	0.53867
G9606_3636	22902	RUFY3	-0.247645	2.18959e-16	6.10974e-17
G9606_27368	1291	COL6A1	-0.722671	0	0
G9606_5914	4482	MSRA	-0.911719	9.84063e-16	2.81515e-16
G9606_2762	83595	SOX7	0.433295	0.00328459	0.00187465
G9606_15324	5211	PFKL	-0.101745	1.24717e-05	5.84959e-06
G9606_20236	7874	USP7	0.0450882	0.0658509	0.0448688
G9606_10116	255252	LRRC57	-0.0548371	0.35141	0.283036
G9606_17083	27085	MTBP	-0.650239	1.60561e-13	5.02458e-14
G9606_12198	51496	CTDSPL2	-0.256531	8.8163e-13	2.83913e-13
G9606_5068	332	BIRC5	-1.03007	1.37301e-181	4.67925e-183
G9606_4132	6188	RPS3	-0.12023	1.70836e-27	3.357e-28
G9606_802	2068	ERCC2	0.392179	3.85015e-55	4.22098e-56
G9606_11433	9159	PCSK7	0.0301819	0.58088	0.50718
G9606_1178	9500	MAGED1	-0.0685822	4.36435e-05	2.12355e-05
G9606_20861	22841	RAB11FIP2	-0.225099	0.00031311	0.000162671
G9606_27210	7809	BSND	NA	NA	NA
G9606_4657	1006	CDH8	NA	NA	NA
G9606_3576	1577	CYP3A5	-2.6421	0.00082614	0.000444424
G9606_22134	58492	ZNF77	-0.0315302	0.87194	0.832839
G9606_10561	168451	THAP5	-0.597353	6.61098e-16	1.87572e-16
G9606_8382	107984203	LOC107984203	-0.641825	1.97485e-14	5.97274e-15
G9606_20340	22949	PTGR1	-0.259821	1.0287e-09	3.78704e-10
G9606_6490	126549	ANKLE1	0.0689597	0.657349	0.589524
G9606_5501	57504	MTA3	-0.317033	1.02865e-13	3.19913e-14
G9606_2041	55160	ARHGEF10L	-0.200926	0.00171898	0.000957295
G9606_5138	118813	ZFYVE27	0.125642	0.00389699	0.00224292
G9606_7651	81562	LMAN2L	-0.48266	7.14553e-19	1.83039e-19
G9606_895	284948	SH2D6	-0.271438	0.324682	0.259014
G9606_15993	285489	DOK7	-1.30267	0.0380503	0.0249588
G9606_32767	28986	MAGEH1	-0.788865	3.07748e-18	8.05111e-19
G9606_34665	746	TMEM258	-0.583933	2.41101e-26	4.89896e-27
G9606_7551	84447	SYVN1	-0.249327	6.63858e-22	1.54438e-22
G9606_28190	4907	NT5E	0.352779	1.88594e-117	9.87882e-119
G9606_11124	51252	FAM178B	NA	NA	NA
G9606_34553	7567	ZNF19	-1.25371	8.56389e-08	3.49126e-08
G9606_18884	3185	HNRNPF	0.0961996	2.14592e-09	7.99433e-10
G9606_8241	54836	BSPRY	0.525408	0.745475	0.687142
G9606_10775	23424	TDRD7	-0.600659	7.74798e-30	1.43389e-30
G9606_2054	119391	GSTO2	0.0108502	0.92398	0.893791
G9606_3096	1063	CENPF	-1.24942	0	0
G9606_15362	9805	SCRN1	-0.356021	6.97034e-71	5.97761e-72
G9606_3840	1159	CKMT1B	-1.83132	2.48302e-06	1.10824e-06
G9606_32399	80765	STARD5	-1.25023	1.45316e-10	5.14506e-11
G9606_1474	80305	TRABD	0.0770159	0.0589519	0.0397669
G9606_10895	6405	SEMA3F	-1.40432	2.86348e-06	1.28259e-06
G9606_3326	2038	EPB42	NA	NA	NA
G9606_32116	51154	MRTO4	0.553419	4.36379e-22	1.00878e-22
G9606_9748	2161	F12	0.0151644	0.953649	0.928812
G9606_35826	283742	FAM98B	-0.311823	1.96294e-12	6.40303e-13
G9606_1373	2186	BPTF	-0.451756	3.19045e-107	1.85087e-108
G9606_8968	92370	PXYLP1	-0.558345	1.30362e-08	5.07821e-09
G9606_11323	9665	MARF1	-0.352227	6.21375e-36	9.94317e-37
G9606_21226	51725	FBXO40	-0.393051	0.345832	0.278057
G9606_9635	85459	CEP295	-0.549093	4.41564e-35	7.21349e-36
G9606_29703	6555	SLC10A2	-0.6397	0.68888	0.623601
G9606_2989	143888	KDELC2	-0.837333	1.88873e-178	6.56979e-180
G9606_11828	51023	MRPS18C	-0.341804	1.09756e-06	4.77704e-07
G9606_30821	514	ATP5F1E	-0.55228	6.96271e-55	7.69051e-56
G9606_6425	7314	UBB	-0.565788	0	0
G9606_11917	6002	RGS12	-0.0897532	0.00538686	0.00314876
G9606_3356	9098	USP6	-0.500608	0.000268878	0.000138855
G9606_34698	54627	MAP10	-0.540164	0.254659	0.197739
G9606_7632	10574	CCT7	-0.186	1.87354e-14	5.66083e-15
G9606_21141	56654	NPDC1	-0.450342	3.71239e-42	5.174e-43
G9606_289	80063	ATF7IP2	0.344946	0.411429	0.340838
G9606_12279	6095	RORA	-0.324112	0.00382813	0.00220014
G9606_1336	88455	ANKRD13A	0.386877	2.74975e-75	2.19683e-76
G9606_20665	153733	CCDC112	-0.088349	0.344932	0.277172
G9606_8254	283149	BCL9L	0.248271	6.30991e-42	8.84602e-43
G9606_12174	374887	YJEFN3	-0.212187	0.00105717	0.00057559
G9606_28014	4074	M6PR	-0.1114	5.89645e-06	2.69781e-06
G9606_7163	5328	PLAU	0.185178	8.23097e-05	4.10148e-05
G9606_2734	4778	NFE2	-1.31412	8.98443e-06	4.16863e-06
G9606_6131	3224	HOXC8	0.218311	1.10146e-05	5.14353e-06
G9606_11227	9389	SLC22A14	-0.722162	0.139659	0.101324
G9606_13735	64131	XYLT1	1.17913	1.29966e-139	5.78624e-141
G9606_14116	10221	TRIB1	1.01225	4.10663e-179	1.41641e-180
G9606_2276	1500	CTNND1	-0.404872	2.81994e-176	1.0057e-177
G9606_8687	5979	RET	-1.22466	0.1889	0.141448
G9606_20857	7867	MAPKAPK3	-0.215196	3.5969e-06	1.62207e-06
G9606_19699	83443	SF3B5	-0.641771	2.51462e-74	2.03554e-75
G9606_116	151194	METTL21A	-0.146132	0.0696587	0.047639
G9606_19114	55070	DET1	-0.968122	4.80588e-19	1.22402e-19
G9606_1870	2686	GGT7	0.127324	1.44464e-06	6.336e-07
G9606_23687	100462977	MTRNR2L1	-0.420082	0	0
G9606_6361	53834	FGFRL1	0.187838	1.45333e-07	6.00583e-08
G9606_6320	391104	VHLL	-0.277668	0.827366	0.781892
G9606_701	2766	GMPR	-1.05474	1.07664e-26	2.16237e-27
G9606_25516	11120	BTN2A1	-0.112838	0.015619	0.00967941
G9606_15107	51339	DACT1	0.673183	5.23936e-08	2.11166e-08
G9606_8053	23528	ZNF281	0.505595	1.43433e-42	1.97717e-43
G9606_28859	10205	MPZL2	-3.05474	0.0188403	0.0117945
G9606_15081	84872	ZC3H10	-0.332049	0.000320436	0.000166684
G9606_13153	387911	C1QTNF9B	1.09718	0.0800526	0.0554283
G9606_14336	23621	BACE1	-0.24961	6.93774e-21	1.66444e-21
G9606_10874	26128	KIF1BP	-0.0126367	0.771526	0.716902
G9606_31863	100505989	SMIM31	0.388679	0.0367586	0.0240307
G9606_2297	80790	CMIP	0.366933	2.83705e-59	2.86901e-60
G9606_21761	8427	ZNF282	0.285012	3.67838e-17	9.99213e-18
G9606_16966	10367	MICU1	-0.729758	1.52435e-125	7.51983e-127
G9606_26781	22993	HMGXB3	0.318514	1.80534e-33	3.06573e-34
G9606_30925	392133	OR10AC1	-0.0547376	0.982439	0.969732
G9606_23716	4520	MTF1	0.174336	1.41322e-06	6.19486e-07
G9606_15570	116093	DIRC1	0.199722	0.783549	0.731475
G9606_5682	6608	SMO	0.0448746	0.276251	0.216101
G9606_20406	9476	NAPSA	0.945262	0.650372	0.581627
G9606_33605	2516	NR5A1	NA	NA	NA
G9606_7760	1910	EDNRB	-1.27713	0.234137	0.180211
G9606_11791	127255	LRRIQ3	-1.6397	0.358514	0.290157
G9606_10767	10509	SEMA4B	-0.0677594	0.121321	0.0867639
G9606_10278	80318	GKAP1	-0.669375	1.88362e-11	6.4117e-12
G9606_4020	22847	ZNF507	-0.563114	6.58675e-25	1.39903e-25
G9606_5017	4736	RPL10A	-0.147863	1.0933e-14	3.27003e-15
G9606_7947	1677	DFFB	-0.273992	0.00103152	0.000561322
G9606_21592	3329	HSPD1	0.359091	2.00354e-115	1.06476e-116
G9606_29693	7104	TM4SF4	1.26719	0.336263	0.269348
G9606_32089	441490	FTH1P18	NA	NA	NA
G9606_3316	9720	CCDC144A	-0.174111	0.0107848	0.00653741
G9606_11389	441155	LOC441155	-0.0694082	0.768127	0.712842
G9606_7085	23087	TRIM35	0.718457	1.92867e-64	1.80558e-65
G9606_15568	9373	PLAA	-0.02411	0.702788	0.639138
G9606_12049	91862	MARVELD3	0.0535681	0.720633	0.658241
G9606_3856	7690	ZNF131	-0.0629818	0.0770788	0.0531386
G9606_678	101929322	LOC101929322	-0.453725	0.0468599	0.0311236
G9606_7309	9205	ZMYM5	-0.241015	0.000474629	0.000250038
G9606_6922	8537	BCAS1	0.053584	0.797587	0.747854
G9606_22848	401190	RGS7BP	1.40107	9.32479e-14	2.89239e-14
G9606_29716	85453	TSPYL5	-0.315489	2.17517e-11	7.4309e-12
G9606_17592	8909	ENDOU	0.0521776	0.950497	0.925157
G9606_18650	5226	PGD	0.691439	2.56281e-296	5.12621e-298
G9606_32808	120775	OR2D3	-0.0547376	0.985706	0.978595
G9606_7455	55906	ZC4H2	-0.203303	0.000117417	5.91356e-05
G9606_27641	493753	COA5	-1.06062	1.12543e-31	1.99828e-32
G9606_1172	3516	RBPJ	0.228133	8.90911e-22	2.07991e-22
G9606_13716	373863	DND1	-0.122776	0.222449	0.170178
G9606_3974	27332	ZNF638	-0.306534	9.32564e-19	2.39869e-19
G9606_13366	285636	C5orf51	-0.692337	1.14851e-133	5.3424e-135
G9606_2698	348174	CLEC18A	0.315781	0.293973	0.231774
G9606_25958	5693	PSMB5	-0.0975386	0.0074769	0.00444983
G9606_21644	7461	CLIP2	0.053654	0.0416097	0.0274803
G9606_29347	388436	LOC388436	-1.11707	0.000197997	0.000101298
G9606_22896	728361	OVOL3	0.286299	0.634888	0.564204
G9606_11274	28971	AAMDC	-0.601264	2.95904e-15	8.65774e-16
G9606_6703	3416	IDE	-0.499624	4.02783e-45	5.26396e-46
G9606_14322	6165	RPL35A	-0.221869	1.15955e-21	2.71455e-22
G9606_8472	54108	CHRAC1	-0.330789	1.11832e-28	2.12998e-29
G9606_12829	59343	SENP2	-0.118528	0.00350563	0.0020078
G9606_11243	100996517	SEC22B3	0.0420451	0.569671	0.495956
G9606_7665	157922	CAMSAP1	0.530342	4.1577e-75	3.3363e-76
G9606_1469	143379	C10orf82	NA	NA	NA
G9606_29633	8604	SLC25A12	-0.59518	4.33026e-17	1.17909e-17
G9606_20345	100287387	LOC100287387	-0.52946	4.00336e-09	1.51089e-09
G9606_19396	2784	GNB3	0.239571	0.00802168	0.00479052
G9606_23285	100463285	MTRNR2L4	-0.401391	0.0777875	0.0536911
G9606_1232	153129	SLC38A9	-0.154159	0.00284602	0.00161616
G9606_22937	795	S100G	0.3603	0.792985	0.742377
G9606_4623	140459	ASB6	0.403465	2.56802e-22	5.89734e-23
G9606_32473	4144	MAT2A	-0.00968128	0.626054	0.555178
G9606_2494	9166	EBAG9	-1.02422	1.15832e-17	3.08944e-18
G9606_9622	90871	DMAC1	-1.14621	4.7475e-37	7.37132e-38
G9606_19265	4763	NF1	-0.380167	4.67371e-144	2.00678e-145
G9606_33492	148213	ZNF681	-0.439548	0.0012503	0.000686537
G9606_5018	387597	ILDR2	-1.27154	0.00747772	0.00445075
G9606_22501	643	CXCR5	-0.426414	0.386667	0.316627
G9606_11709	23625	FAM89B	0.588202	1.94646e-73	1.59846e-74
G9606_31848	4522	MTHFD1	-0.0513249	0.00375774	0.00215771
G9606_7500	9117	SEC22C	-0.367765	1.67923e-28	3.21603e-29
G9606_24419	105369914	LOC105369914	0.0879508	0.953899	0.929224
G9606_13653	54921	CHTF8	-0.262518	3.6154e-22	8.3429e-23
G9606_4955	63926	ANKEF1	-2.01499	1.56682e-07	6.48676e-08
G9606_266	83698	CALN1	0.559366	0.0132577	0.00813054
G9606_31410	646862	RNF225	-0.6397	0.68888	0.623601
G9606_10492	4092	SMAD7	1.3261	1.05081e-99	6.49667e-101
G9606_22245	57534	MIB1	-0.325597	3.30469e-35	5.3831e-36
G9606_19871	79710	MORC4	-0.0968404	0.085468	0.0595138
G9606_23347	148932	MOB3C	0.127548	0.0783105	0.0540888
G9606_10867	79018	GID4	0.0123225	0.834442	0.79039
G9606_16819	1299	COL9A3	-2.37667	0.0217834	0.0137539
G9606_26762	138151	NACC2	0.0575707	0.210559	0.160031
G9606_23181	9245	GCNT3	NA	NA	NA
G9606_7561	9507	ADAMTS4	0.124454	0.576799	0.503312
G9606_27565	81559	TRIM11	0.584452	7.25328e-39	1.0828e-39
G9606_25607	84277	DNAJC30	-0.959297	9.56666e-58	9.94376e-59
G9606_9226	29888	STRN4	0.0140746	0.556286	0.481953
G9606_23531	26496	OR10A3	NA	NA	NA
G9606_22482	440957	SMIM4	-0.833381	3.24708e-12	1.07195e-12
G9606_15819	995	CDC25C	-0.670913	7.17894e-31	1.29699e-31
G9606_20837	7275	TUB	-0.149006	0.0195136	0.0122406
G9606_3008	23135	KDM6B	0.951919	7.62997e-286	1.61121e-287
G9606_4789	2070	EYA4	NA	NA	NA
G9606_12870	100129583	FAM47E	-1.40156	0.0333336	0.0216136
G9606_32932	101929372	LOC101929372	0.327016	0.109826	0.0778667
G9606_539	84332	DYDC2	-0.945601	0.0633357	0.0429916
G9606_31036	148545	NBPF4	-1.62033	0.365918	0.297512
G9606_1364	51057	WDPCP	-0.333109	0.000703111	0.000376219
G9606_12892	50846	DHH	-0.559003	0.0347153	0.022591
G9606_1395	150280	HORMAD2	-0.469775	0.729084	0.668227
G9606_25834	6792	CDKL5	0.299312	1.86645e-16	5.19712e-17
G9606_9978	27185	DISC1	-0.184393	0.0126272	0.00772461
G9606_25886	55536	CDCA7L	0.170202	0.00272364	0.00154427
G9606_8709	55848	PLGRKT	-0.654377	1.18237e-05	5.53037e-06
G9606_5924	3339	HSPG2	-0.369528	5.61815e-84	4.02379e-85
G9606_23621	140606	SELENOM	-0.507754	4.91827e-34	8.2279e-35
G9606_12358	55240	STEAP3	0.122439	0.00338135	0.00193226
G9606_18859	79632	FAM184A	-3.37667	0.0055465	0.00324712
G9606_18563	79155	TNIP2	0.202259	2.67095e-06	1.19462e-06
G9606_7659	284119	CAVIN1	0.0639442	4.98722e-18	1.31585e-18
G9606_1242	11011	TLK2	-0.203827	2.62116e-12	8.62546e-13
G9606_2744	4608	MYBPH	3.11519	0.0133217	0.0081737
G9606_20830	5290	PIK3CA	-0.182347	0.000351343	0.000183235
G9606_12439	80028	FBXL18	0.281743	1.73964e-18	4.51237e-19
G9606_28177	51550	CINP	-0.424975	3.9118e-10	1.41277e-10
G9606_10998	23208	SYT11	-0.154017	3.01674e-06	1.35336e-06
G9606_6919	164781	DAW1	1.23477	0.0355538	0.0231836
G9606_3545	6150	MRPL23	-0.839106	1.08622e-07	4.46262e-08
G9606_14467	1466	CSRP2	-0.32157	4.86157e-06	2.21121e-06
G9606_2080	284417	TMEM150B	-0.479909	0.21877	0.166939
G9606_12935	6103	RPGR	0.354108	0.000112598	5.66423e-05
G9606_18144	22974	TPX2	-0.939853	0	0
G9606_6524	55334	SLC39A9	-0.619531	2.24024e-114	1.21421e-115
G9606_11952	30011	SH3KBP1	0.584658	7.45517e-134	3.46345e-135
G9606_31124	10097	ACTR2	-0.100941	2.05361e-09	7.64682e-10
G9606_28151	8692	HYAL2	-0.372927	1.36575e-10	4.83075e-11
G9606_7568	55275	VPS53	-0.115616	0.000137646	6.95821e-05
G9606_25292	107985692	LOC107985692	-0.0256063	0.974531	0.95601
G9606_7199	79033	ERI3	-0.206304	1.03225e-09	3.80132e-10
G9606_11521	10811	NOXA1	-1.2173	8.6817e-07	3.75878e-07
G9606_4889	9940	DLEC1	0.752617	0.292379	0.230089
G9606_11979	54499	TMCO1	-0.0731095	0.0794034	0.0549322
G9606_32220	7098	TLR3	-1.69217	1.09643e-10	3.85435e-11
G9606_21756	143684	FAM76B	-0.0361562	0.629665	0.559009
G9606_24235	7447	VSNL1	-0.457222	0.62505	0.554141
G9606_25029	7264	TSTA3	-0.213424	4.6551e-08	1.86854e-08
G9606_996	81628	TSC22D4	0.310715	4.42647e-36	7.04683e-37
G9606_29495	55693	KDM4D	-0.329679	0.03472	0.0225961
G9606_21196	113612	CYP2U1	-0.577082	7.57916e-26	1.56402e-26
G9606_14096	3758	KCNJ1	-0.73281	0.43861	0.366341
G9606_14572	6382	SDC1	0.567893	5.01153e-134	2.32233e-135
G9606_5082	1356	CP	0.413411	0.759702	0.703464
G9606_983	2729	GCLC	-0.00738259	0.907683	0.874034
G9606_31092	57643	ZSWIM5	-1.33714	1.45695e-06	6.39337e-07
G9606_1578	79598	CEP97	-0.486791	3.64594e-32	6.40307e-33
G9606_30878	338785	KRT79	1.74803	1.32706e-14	3.98009e-15
G9606_34585	10581	IFITM2	-0.751618	5.72052e-66	5.26148e-67
G9606_31766	51650	MRPS33	-0.813183	1.0082e-22	2.29103e-23
G9606_2900	3340	NDST1	-0.0389201	0.0346366	0.0225378
G9606_7788	83882	TSPAN10	-1.26285	3.30692e-12	1.09228e-12
G9606_34793	26330	GAPDHS	-1.05474	1.11135e-06	4.83965e-07
G9606_27143	5936	RBM4	-0.193546	3.02662e-09	1.13622e-09
G9606_28507	2843	GPR20	NA	NA	NA
G9606_7660	340152	ZC3H12D	-0.458108	0.00183632	0.00102491
G9606_25795	84197	POMK	0.360513	0.0575809	0.0387982
G9606_18109	27250	PDCD4	0.0335492	0.518802	0.443848
G9606_20393	23596	OPN3	-0.159635	0.0650422	0.0442682
G9606_14625	1230	CCR1	1.81973	0.048863	0.0325257
G9606_15158	344805	TMPRSS7	1.35203	0.0764366	0.05266
G9606_34882	25973	PARS2	-0.505296	1.726e-06	7.60744e-07
G9606_30536	151176	ERFE	0.30658	3.71291e-06	1.67634e-06
G9606_16013	53373	TPCN1	0.528174	1.92436e-66	1.75075e-67
G9606_8582	9322	TRIP10	0.259411	1.24272e-16	3.44066e-17
G9606_15418	9963	SLC23A1	-0.360347	0.0388155	0.0255028
G9606_2263	5802	PTPRS	-0.549366	2.29295e-77	1.78077e-78
G9606_16368	4676	NAP1L4	0.0543029	0.0814575	0.0565205
G9606_17575	3052	HCCS	0.0798235	0.078866	0.0545188
G9606_14444	4256	MGP	-3.05474	0.000690482	0.000368995
G9606_12324	253260	RICTOR	-0.052572	0.118223	0.0844304
G9606_30415	93587	TRMT10A	-0.284407	0.0440857	0.0291931
G9606_13407	367	AR	-0.604068	9.40094e-20	2.33204e-20
G9606_34197	6194	RPS6	-0.0492372	0.000873589	0.000471025
G9606_22054	10896	OCLM	-1.19224	0.152152	0.111499
G9606_4149	54780	NSMCE4A	-0.80517	5.60641e-38	8.52405e-39
G9606_15200	64130	LIN7B	-0.0079094	0.966659	0.945396
G9606_16374	8547	FCN3	NA	NA	NA
G9606_26476	145501	ISM2	-0.671409	0.205894	0.156081
G9606_22259	5604	MAP2K1	0.512282	1.64061e-50	1.94779e-51
G9606_3089	636	BICD1	0.0350822	0.393164	0.322709
G9606_3428	6875	TAF4B	-0.181973	0.169923	0.125698
G9606_3596	6611	SMS	-0.165729	3.94993e-19	1.00254e-19
G9606_22802	2199	FBLN2	-0.380199	5.10716e-28	9.89796e-29
G9606_15320	1628	DBP	-1.37415	4.31827e-19	1.0973e-19
G9606_15797	83692	CD99L2	-0.587124	3.15148e-47	3.96707e-48
G9606_2476	9788	MTSS1	0.0820099	0.368092	0.299582
G9606_2457	9212	AURKB	-0.637667	3.64854e-93	2.39484e-94
G9606_12478	4241	MELTF	0.351534	1.87572e-38	2.82436e-39
G9606_1828	51428	DDX41	0.122173	0.000611104	0.00032516
G9606_35068	105371063	LOC105371063	-0.439279	0.00793158	0.00473531
G9606_13341	51321	AMZ2	-0.713389	2.17341e-59	2.19534e-60
G9606_10943	220988	HNRNPA3	-0.328626	3.31862e-87	2.31065e-88
G9606_14590	1594	CYP27B1	1.09825	3.26754e-42	4.54443e-43
G9606_207	729877	TBC1D3H	-0.0231735	0.833046	0.788775
G9606_2003	2330	FMO5	-0.635611	5.54039e-07	2.36948e-07
G9606_25247	7057	THBS1	0.423839	4.2367e-166	1.59299e-167
G9606_9782	105370733	LOC105370733	-0.525175	0.0797433	0.0551907
G9606_28180	107987233	LOC107987233	-2.10862	1.391e-06	6.095e-07
G9606_10075	8550	MAPKAPK5	-0.0493394	0.242748	0.187543
G9606_13391	6899	TBX1	-0.442207	0.0797332	0.055179
G9606_26423	392275	SMPD5	-0.0547376	0.985706	0.978595
G9606_4233	161253	REM2	0.183422	0.629167	0.558456
G9606_321	409	ARRB2	0.0705281	0.00451856	0.00261895
G9606_1146	348487	FAM131C	-0.328913	0.0792695	0.0548256
G9606_5563	57159	TRIM54	0.597568	0.227426	0.174278
G9606_31080	2925	GRPR	1.0631	2.32424e-09	8.66955e-10
G9606_8005	128209	KLF17	-0.290345	0.43384	0.361542
G9606_776	4212	MEIS2	0.153662	0.00286527	0.00162776
G9606_33641	1460	CSNK2B	0.0750821	0.000377959	0.000197515
G9606_17100	85013	TMEM128	-1.36171	2.57263e-50	3.0694e-51
G9606_22490	105369214	LOC105369214	0.14834	0.788254	0.736375
G9606_29964	139285	AMER1	0.428351	2.53628e-09	9.49021e-10
G9606_5823	55739	NAXD	-0.12451	0.00309584	0.00176329
G9606_22159	4636	MYL5	-0.819756	3.35317e-07	1.41696e-07
G9606_5479	401124	DTHD1	-0.0547376	0.985706	0.978595
G9606_32342	79946	C10orf95	-0.430374	0.341815	0.274366
G9606_13280	94104	PAXBP1	0.0400472	0.372671	0.303834
G9606_23241	10486	CAP2	-0.416496	1.82731e-23	4.05164e-24
G9606_31504	3305	HSPA1L	-0.468673	0.00344776	0.00197304
G9606_1459	55793	MINDY1	-0.937052	1.14754e-35	1.84704e-36
G9606_7952	54876	DCAF16	-0.295222	9.83613e-26	2.03669e-26
G9606_28763	1601	DAB2	0.499479	3.94321e-261	8.97446e-263
G9606_28993	54584	GNB1L	0.020165	0.903656	0.869255
G9606_2295	9048	ARTN	-1.17759	5.58662e-06	2.55278e-06
G9606_21749	126205	NLRP8	0.414459	0.367382	0.298918
G9606_26830	1359	CPA3	-1.21086	3.68477e-05	1.78467e-05
G9606_30975	1849	DUSP7	0.708432	6.26831e-77	4.8939e-78
G9606_8360	64772	ENGASE	-0.103685	0.0957352	0.0672134
G9606_11429	3146	HMGB1	-0.0800553	7.80371e-09	2.99963e-09
G9606_10643	79876	UBA5	-0.304583	5.30726e-09	2.01917e-09
G9606_15465	10295	BCKDK	-0.169286	6.18762e-10	2.25466e-10
G9606_16794	84766	CRACR2A	0.708636	2.41043e-37	3.71717e-38
G9606_10143	10987	COPS5	-0.276034	3.34141e-05	1.61151e-05
G9606_34994	246777	SPESP1	-1.68599	0.00158958	0.000882437
G9606_16507	56102	PCDHGB3	-0.0270766	0.889184	0.85236
G9606_29416	899	CCNF	-0.449288	1.89531e-49	2.29132e-50
G9606_13948	80228	ORAI2	-0.149415	3.66698e-13	1.16282e-13
G9606_9009	28982	FLVCR1	0.479854	4.35891e-23	9.79528e-24
G9606_35203	165140	OXER1	NA	NA	NA
G9606_3397	10180	RBM6	-0.419717	9.45961e-63	9.11114e-64
G9606_25035	3615	IMPDH2	-0.406523	8.68837e-62	8.48554e-63
G9606_20775	642515	PRRT1B	-0.343355	0.665942	0.598636
G9606_27775	5462	POU5F1B	-2.34459	1.51762e-06	6.66585e-07
G9606_16929	148523	CIART	-1.80745	5.84253e-78	4.50322e-79
G9606_17626	51603	METTL13	0.0030459	0.970822	0.950947
G9606_29591	3814	KISS1	4.11519	0.00563952	0.00330406
G9606_24093	129880	BBS5	-0.0339125	0.213721	0.162698
G9606_3986	286183	NKAIN3	NA	NA	NA
G9606_14612	7043	TGFB3	-0.375284	0.00825242	0.00493412
G9606_24300	9582	APOBEC3B	-0.65115	0.153691	0.112744
G9606_18474	84502	JPH4	-1.02594	5.05345e-40	7.33355e-41
G9606_32523	343172	OR2T8	-1.27981	5.20331e-09	1.97902e-09
G9606_19127	1455	CSNK1G2	0.214365	2.94518e-17	7.97107e-18
G9606_29032	94059	LENG9	-0.693425	0.000753988	0.000404194
G9606_8670	105371095	LOC105371095	-0.13908	0.86828	0.828553
G9606_16672	80349	WDR61	-0.626597	5.1507e-15	1.52182e-15
G9606_7335	114991	ZNF618	-0.239425	1.95578e-18	5.0799e-19
G9606_7050	401541	CENPP	-0.920667	1.62559e-30	2.95502e-31
G9606_24570	55004	LAMTOR1	-0.734597	1.5724e-58	1.6104e-59
G9606_24277	828	CAPS	-0.450013	0.0201687	0.012674
G9606_3470	152756	FAM218A	-1.32974	2.28173e-08	9.00217e-09
G9606_13453	79101	TAF1D	0.29282	7.17332e-07	3.09309e-07
G9606_15697	3897	L1CAM	0.128131	1.2247e-23	2.70543e-24
G9606_1895	5066	PAM	-0.113509	4.8709e-05	2.37916e-05
G9606_20514	64708	COPS7B	-0.107746	0.00132967	0.000732456
G9606_33349	5557	PRIM1	-0.530282	4.82933e-16	1.36398e-16
G9606_7797	92291	CAPN13	1.53022	0.213691	0.1627
G9606_13318	4340	MOG	-0.14602	0.396373	0.326343
G9606_23421	9536	PTGES	-0.365548	0.174392	0.12929
G9606_29281	101929738	LOC101929738	NA	NA	NA
G9606_20955	3872	KRT17	-0.499044	0.00538792	0.0031497
G9606_6904	27034	ACAD8	-0.302231	1.8354e-08	7.20466e-09
G9606_13973	10525	HYOU1	-0.30436	9.29449e-61	9.21925e-62
G9606_24146	10165	SLC25A13	-0.545063	4.28644e-25	9.04657e-26
G9606_1416	79582	SPAG16	-0.679557	3.94137e-15	1.15804e-15
G9606_13749	121340	SP7	-1.37667	0.292273	0.230143
G9606_6097	92170	MTG1	-0.468952	1.68703e-14	5.08839e-15
G9606_2941	55002	TMCO3	-0.211139	2.04207e-10	7.28883e-11
G9606_27426	246	ALOX15	-0.124028	0.846817	0.804049
G9606_16238	2678	GGT1	-0.0309896	0.818098	0.771069
G9606_15777	64332	NFKBIZ	0.0917579	0.0536665	0.0359623
G9606_22181	80209	PROSER1	0.00573544	0.868781	0.829133
G9606_781	998	CDC42	-0.309238	4.65251e-35	7.60318e-36
G9606_23903	389125	MUSTN1	-0.265446	0.255881	0.198755
G9606_26021	85366	MYLK2	-1.14462	3.58252e-08	1.42792e-08
G9606_18331	7570	ZNF22	-0.501336	6.48186e-13	2.07558e-13
G9606_13097	56623	INPP5E	-0.0145205	0.772034	0.717555
G9606_19273	4677	NARS	0.12458	2.28143e-06	1.01532e-06
G9606_15194	1457	CSNK2A1	-0.071339	0.00101913	0.000554223
G9606_18358	23460	ABCA6	0.0451407	0.849292	0.806898
G9606_4970	161823	ADAL	-0.757837	1.698e-27	3.33563e-28
G9606_15627	79609	VCPKMT	0.100314	0.125676	0.0902101
G9606_7153	84807	NFKBID	-0.294916	1.21414e-05	5.68756e-06
G9606_9400	54020	SLC37A1	-0.698594	0.169912	0.12567
G9606_15822	89853	MVB12B	0.293625	1.40723e-05	6.62014e-06
G9606_23649	91408	BTF3L4	-0.0782016	0.0531603	0.0355982
G9606_20159	728489	DNLZ	-0.35813	0.000274046	0.000141604
G9606_22032	729447	GAGE2A	NA	NA	NA
G9606_33956	65987	KCTD14	0.534212	0.143771	0.104607
G9606_35130	8370	HIST2H4A	-3.26773	1.56727e-10	5.56055e-11
G9606_10423	8314	BAP1	-0.283534	1.20441e-32	2.09472e-33
G9606_25771	79689	STEAP4	0.250712	0.344575	0.276824
G9606_16680	575	ADGRB1	-0.0547376	0.985706	0.978595
G9606_29106	2798	GNRHR	-1.58525	3.56347e-05	1.72342e-05
G9606_9760	1365	CLDN3	-0.0547376	0.985706	0.978595
G9606_76	57505	AARS2	-0.434768	8.18551e-23	1.85384e-23
G9606_12562	149951	COMMD7	0.535714	1.74432e-52	1.99828e-53
G9606_28321	107986908	LOC107986908	-0.690565	0.322019	0.256625
G9606_1560	3067	HDC	-1.38354	0.191848	0.143897
G9606_13833	55	ACPP	-0.0512682	0.92927	0.900107
G9606_12252	5428	POLG	0.186792	3.71343e-08	1.48119e-08
G9606_14921	440712	RHEX	-0.439135	0.363408	0.295195
G9606_22152	152992	TRMT44	-0.0260939	0.764117	0.708449
G9606_24132	6819	SULT1C2	0.394442	0.182697	0.136176
G9606_164	905	CCNT2	-0.194023	9.48236e-05	4.74229e-05
G9606_18506	253639	ZNF620	-0.282943	0.00658041	0.00388193
G9606_8692	102724985	LOC102724985	0.0609963	0.183104	0.136523
G9606_13056	84249	PSD2	-1.27713	0.0313983	0.0202796
G9606_94	100127983	C8orf88	0.852961	0.354352	0.285718
G9606_25139	166785	MMAA	-0.568802	0.00361248	0.0020709
G9606_13290	10342	TFG	0.19356	9.23655e-15	2.75558e-15
G9606_2383	64927	TTC23	-0.334876	5.31604e-09	2.02283e-09
G9606_17900	54676	GTPBP2	0.00535931	0.889517	0.852732
G9606_30634	3005	H1F0	-2.56768	0	0
G9606_3192	55257	MRGBP	0.21509	1.10857e-08	4.30151e-09
G9606_1100	123016	TTC8	-0.861325	8.42448e-29	1.59713e-29
G9606_760	11309	SLCO2B1	2.75262	2.08258e-06	9.22732e-07
G9606_18771	5316	PKNOX1	0.0623567	0.330995	0.264458
G9606_1976	27033	ZBTB32	-1.27713	0.0120647	0.0073575
G9606_16914	84259	DCUN1D5	0.0797218	0.137401	0.0995609
G9606_3621	83478	ARHGAP24	0.673573	6.71828e-27	1.33987e-27
G9606_30056	9363	RAB33A	-0.240926	0.570139	0.496597
G9606_11241	254272	TBC1D28	0.396935	0.656293	0.588538
G9606_809	5662	PSD	-0.682769	0.112654	0.0800761
G9606_1962	29088	MRPL15	0.00979957	0.91281	0.880149
G9606_3827	56647	BCCIP	0.0463538	0.427398	0.355697
G9606_8679	65125	WNK1	-0.0215496	0.137725	0.0998118
G9606_8522	84988	PPP1R16A	0.135643	0.000125229	6.31803e-05
G9606_590	56853	CELF4	-1.45329	0.00450054	0.00260758
G9606_16279	84916	UTP4	0.416222	2.20643e-32	3.85685e-33
G9606_3885	23017	FAIM2	-1.56464	2.67443e-114	1.45111e-115
G9606_8335	165631	PARP15	-0.380983	5.6924e-21	1.36333e-21
G9606_22120	11198	SUPT16H	-0.307855	2.99351e-81	2.2072e-82
G9606_8206	1153	CIRBP	-0.962708	2.79886e-95	1.80265e-96
G9606_2813	2619	GAS1	-0.905496	7.4194e-18	1.96713e-18
G9606_9607	64518	TEKT3	-1.37667	0.0257287	0.0163959
G9606_4342	1666	DECR1	-0.619982	4.26553e-16	1.201e-16
G9606_3048	8437	RASAL1	-0.425965	0.0527664	0.0353096
G9606_2287	65084	TMEM135	-0.0312568	0.71372	0.651215
G9606_12224	10445	MCRS1	-0.493724	1.08027e-55	1.17165e-56
G9606_14381	54438	GFOD1	1.05706	1.08092e-37	1.65423e-38
G9606_23996	23235	SIK2	0.0440648	0.22002	0.168035
G9606_26245	790955	UQCC3	-0.222446	0.00101106	0.000549654
G9606_7241	729665	CCDC175	NA	NA	NA
G9606_4892	2591	GALNT3	1.1543	7.55026e-21	1.81537e-21
G9606_30449	125965	COX6B2	-0.434048	0.00895714	0.00538332
G9606_12183	153769	SH3RF2	2.72554	0	0
G9606_6164	1775	DNASE1L2	-0.0888186	0.561649	0.487786
G9606_2073	113246	C12orf57	-0.157542	0.000221481	0.000113742
G9606_10137	54586	EQTN	NA	NA	NA
G9606_20651	4081	MAB21L1	1.05358	2.51781e-09	9.41667e-10
G9606_33725	5689	PSMB1	-0.332495	5.38731e-39	8.01714e-40
G9606_6818	55193	PBRM1	-0.513704	1.95659e-137	8.84875e-139
G9606_5866	2130	EWSR1	-0.0766056	0.000134809	6.8116e-05
G9606_3221	9942	XYLB	0.289517	1.28181e-11	4.33536e-12
G9606_4537	11146	GLMN	-0.182842	0.0454237	0.030119
G9606_584	55238	SLC38A7	0.0547467	0.172046	0.1274
G9606_9823	9577	BABAM2	-0.800907	4.80526e-66	4.40839e-67
G9606_20120	107984648	LOC107984648	0.317302	0.00729241	0.00433105
G9606_22469	55813	UTP6	-0.348277	4.4007e-15	1.2961e-15
G9606_3419	5629	PROX1	-0.557908	0.0732119	0.050228
G9606_4058	220064	LTO1	0.0210104	0.771316	0.716616
G9606_5769	7741	ZSCAN26	-0.255036	0.00243894	0.00137784
G9606_425	1665	DHX15	-0.0308615	0.252454	0.195812
G9606_22702	100532726	NDUFC2-KCTD14	-0.121169	0.0382021	0.0250685
G9606_22328	729991	BORCS8	-0.164279	0.0488582	0.0325282
G9606_8578	331	XIAP	-0.306371	7.12169e-21	1.70982e-21
G9606_23332	7919	DDX39B	-0.305744	1.16323e-65	1.0733e-66
G9606_27907	107987211	LOC107987211	0.154113	0.530448	0.456146
G9606_30924	3851	KRT4	1.53022	0.393801	0.323567
G9606_9470	79969	ATAT1	-0.38659	3.36e-20	8.24036e-21
G9606_2621	51115	RMDN1	-0.993546	6.51342e-59	6.61352e-60
G9606_7530	284904	SEC14L4	-0.076999	0.710043	0.64711
G9606_6086	5707	PSMD1	-0.0442234	0.0503943	0.0336159
G9606_16579	147495	APCDD1	-0.0989727	0.636581	0.56653
G9606_13107	643418	LIPN	-0.673538	0.0984625	0.0692322
G9606_1052	23567	ZNF346	-0.109942	0.00754456	0.00449452
G9606_19537	54788	DNAJB12	-0.0366317	0.297116	0.234549
G9606_27552	51081	MRPS7	-0.361861	1.52164e-12	4.9457e-13
G9606_7215	201255	LRRC45	0.197304	9.53715e-06	4.43124e-06
G9606_9893	147929	ZNF565	0.208448	0.168775	0.12469
G9606_12033	8277	TKTL1	0.945262	0.650372	0.581627
G9606_28077	107987098	LOC107987098	-0.326284	0.0442492	0.0293066
G9606_7411	148281	SYT6	-1.05955	0.353744	0.285124
G9606_28269	27240	SIT1	-1.05474	0.610731	0.53867
G9606_33948	112812	FDX2	-0.309423	2.91477e-05	1.39891e-05
G9606_11327	5871	MAP4K2	0.0116442	0.796923	0.746951
G9606_18898	130827	TMEM182	-0.300717	0.0791031	0.0547012
G9606_3464	1411	CRYBA1	1.3603	0.187201	0.139989
G9606_14652	7105	TSPAN6	-0.522858	3.34196e-18	8.74696e-19
G9606_6083	10483	SEC23B	-0.15363	3.19907e-07	1.34977e-07
G9606_10592	6383	SDC2	-0.564398	2.9644e-26	6.0321e-27
G9606_9569	55589	BMP2K	-0.382425	2.47557e-33	4.2242e-34
G9606_31827	1519	CTSO	-2.34692	2.59198e-32	4.53384e-33
G9606_23304	221908	PPP1R35	-0.397263	2.76298e-08	1.09511e-08
G9606_16732	10296	MAEA	0.0809466	0.0340353	0.0221006
G9606_14938	92609	TIMM50	0.115274	3.54703e-05	1.71484e-05
G9606_26570	9310	ZNF235	-0.112641	0.542375	0.46847
G9606_16314	94234	FOXQ1	-0.247383	0.791425	0.740104
G9606_8534	256643	BCLAF3	-0.223387	9.06908e-05	4.52975e-05
G9606_14566	400745	SH2D5	0.907736	2.19291e-23	4.8777e-24
G9606_2361	8835	SOCS2	-1.66262	1.58504e-11	5.38233e-12
G9606_11560	401265	KLHL31	-0.947822	0.20073	0.151301
G9606_28264	8660	IRS2	-0.273174	4.42219e-09	1.67285e-09
G9606_8795	27127	SMC1B	0.945262	0.337433	0.270453
G9606_2750	283417	DPY19L2	-0.532609	7.0988e-24	1.55442e-24
G9606_26677	1047	CLGN	-0.57528	1.12531e-13	3.50438e-14
G9606_23914	25921	ZDHHC5	0.296639	6.27146e-52	7.24706e-53
G9606_35942	283212	KLHL35	-2.05474	0.0646883	0.0439723
G9606_10057	160418	TMTC3	-0.369096	3.88728e-15	1.14169e-15
G9606_4545	8031	NCOA4	-0.21376	2.2511e-19	5.65812e-20
G9606_20452	1477	CSTF1	-0.368299	9.53408e-20	2.36618e-20
G9606_32396	10365	KLF2	-2.84974	0	0
G9606_14715	205564	SENP5	0.0850296	0.0127987	0.00783853
G9606_15283	646817	SETSIP	NA	NA	NA
G9606_19437	733	C8G	-0.247383	0.702666	0.638986
G9606_9323	3692	EIF6	0.0557503	0.0160586	0.0099716
G9606_23049	140710	SOGA1	-0.482893	1.10448e-217	3.05144e-219
G9606_6063	55703	POLR3B	-0.153763	0.028894	0.0185435
G9606_12483	8467	SMARCA5	-0.291996	2.5168e-33	4.29604e-34
G9606_3536	100996709	LOC100996709	-0.677736	4.52401e-29	8.5316e-30
G9606_4628	169792	GLIS3	2.24214	0	0
G9606_1009	4832	NME3	-1.21594	6.48034e-31	1.16774e-31
G9606_12659	35	ACADS	-0.77773	2.23127e-21	5.26929e-22
G9606_3446	79815	NIPAL2	-0.890305	8.91831e-24	1.96121e-24
G9606_2582	84937	ZNRF1	0.109886	0.0126316	0.00772805
G9606_16181	3000	GUCY2D	-0.0286622	0.967535	0.94665
G9606_22486	4110	MAGEA11	NA	NA	NA
G9606_500	27148	STK36	-0.330942	5.63675e-13	1.79967e-13
G9606_3265	129025	ZNF280A	-0.661196	0.180254	0.134059
G9606_9319	4783	NFIL3	0.492856	3.4373e-12	1.13676e-12
G9606_28288	5361	PLXNA1	0.0996384	1.3723e-06	6.01065e-07
G9606_29072	116064	LRRC58	0.167635	1.92915e-13	6.06536e-14
G9606_5858	64965	MRPS9	-0.454202	2.70484e-13	8.54385e-14
G9606_29555	168448	CDC14C	-0.171234	0.304674	0.241319
G9606_10798	23598	PATZ1	-0.328018	8.41516e-19	2.15957e-19
G9606_29831	107985837	107985837	-1.05474	0.610731	0.53867
G9606_4900	22807	IKZF2	-0.850594	5.16611e-17	1.41183e-17
G9606_19767	54455	FBXO42	-0.132412	0.0223054	0.014111
G9606_18361	54664	TMEM106B	-1.05	5.29186e-63	5.06278e-64
G9606_10033	5017	OVOL1	1.26719	0.336263	0.269348
G9606_7447	146754	DNAH2	0.20233	0.475421	0.401632
G9606_20459	4043	LRPAP1	-0.268712	1.43751e-19	3.58871e-20
G9606_16861	9522	SCAMP1	-0.281441	1.30276e-15	3.74673e-16
G9606_19579	100528062	ARMCX5-GPRASP2	-0.348171	0.000507276	0.000267951
G9606_974	728568	C12orf73	-0.475754	2.81025e-05	1.34825e-05
G9606_15456	2745	GLRX	0.935329	2.53098e-71	2.15121e-72
G9606_485	102724993	LOC102724993	0.229283	1.0682e-25	2.21748e-26
G9606_35576	8665	EIF3F	0.0212593	0.452599	0.379272
G9606_35632	166012	CHST13	-3.05474	0.0188403	0.0117945
G9606_7454	7220	TRPC1	-0.434183	4.50807e-09	1.70639e-09
G9606_23958	1906	EDN1	2.48477	0	0
G9606_19347	1361	CPB2	-1.22466	0.1889	0.141448
G9606_8920	54811	ZNF562	-0.133945	0.00525454	0.00306834
G9606_2146	6164	RPL34	-0.0870224	0.00146269	0.00080848
G9606_14724	339366	ADAMTSL5	0.0325216	0.827607	0.782217
G9606_10988	23492	CBX7	-0.348327	1.91325e-12	6.23872e-13
G9606_11949	10989	IMMT	-0.356046	2.95905e-44	3.94702e-45
G9606_8683	441250	TYW1B	-0.0230473	0.92497	0.894966
G9606_21531	26539	OR10H1	NA	NA	NA
G9606_14874	646174	C16orf90	-1.06924	0.607706	0.534131
G9606_23844	56893	UBQLN4	0.236559	2.39163e-20	5.83458e-21
G9606_14216	54953	ODR4	-0.283137	0.00173304	0.000965536
G9606_27	55471	NDUFAF7	0.0496702	0.5002	0.425498
G9606_35688	105374103	LOC105374103	-0.255507	0.300939	0.238061
G9606_22830	340547	VSIG1	-0.0413785	0.790106	0.73843
G9606_9257	4007	PRICKLE3	-0.363935	0.158047	0.116218
G9606_9938	118426	BORCS5	-0.562437	5.19043e-09	1.97351e-09
G9606_24050	333929	SNAI3	-1.42397	2.62284e-07	1.09972e-07
G9606_12728	197021	LCTL	-0.494882	0.0121876	0.00743564
G9606_24556	5872	RAB13	-0.378685	1.4895e-40	2.14321e-41
G9606_33393	142827	ACSM6	NA	NA	NA
G9606_4266	26005	C2CD3	0.40893	7.15747e-104	4.28659e-105
G9606_258	221079	ARL5B	-0.214329	6.61986e-05	3.27188e-05
G9606_9714	10657	KHDRBS1	-0.0761405	6.52917e-05	3.22552e-05
G9606_7853	59348	ZNF350	0.326559	0.0268292	0.0171585
G9606_27848	23710	GABARAPL1	0.654025	2.27769e-47	2.8578e-48
G9606_31362	128864	C20orf144	-0.289203	0.613714	0.542706
G9606_751	92715	DPH7	0.0766018	0.159799	0.117618
G9606_13938	503835	DUXA	0.161456	0.0651962	0.0443884
G9606_35317	6156	RPL30	-0.139275	1.71248e-10	6.08731e-11
G9606_32268	3111	HLA-DOA	0.156257	0.620559	0.549906
G9606_14768	125893	ZNF816	0.0342497	0.834454	0.790353
G9606_27991	10845	CLPX	-0.335118	8.80305e-14	2.72694e-14
G9606_9423	440387	CTRB2	NA	NA	NA
G9606_13172	23347	SMCHD1	-0.11833	1.07448e-11	3.62151e-12
G9606_143	100506084	ARL17B	-0.268967	0.000302563	0.000156978
G9606_6761	10721	POLQ	-0.212263	7.81435e-09	3.00418e-09
G9606_17462	163351	GBP6	0.0389857	0.874697	0.83637
G9606_20752	949	SCARB1	0.258236	5.39316e-19	1.37645e-19
G9606_446	9779	TBC1D5	-0.991048	2.00578e-218	5.51801e-220
G9606_17421	112267857	LOC112267857	-1.46978	0.0368817	0.0241263
G9606_33345	30836	DNTTIP2	0.309428	7.30241e-15	2.17171e-15
G9606_22115	2264	FGFR4	0.0301513	0.931712	0.90302
G9606_14962	26205	GMEB2	0.255091	8.48717e-10	3.11249e-10
G9606_11996	2326	FMO1	NA	NA	NA
G9606_22061	100129543	ZNF730	0.120207	0.566016	0.492276
G9606_15065	729597	SPDYE6	0.109547	0.565826	0.492077
G9606_2685	9759	HDAC4	-0.161036	0.0327876	0.0212288
G9606_6643	29979	UBQLN1	-0.138644	4.03906e-13	1.28294e-13
G9606_969	55486	PARL	-0.472889	1.03121e-19	2.56108e-20
G9606_15312	2590	GALNT2	-0.516219	6.4829e-128	3.14106e-129
G9606_8327	84080	ENKD1	0.0548359	0.520525	0.446483
G9606_23653	7092	TLL1	1.83075	1.53766e-116	8.10861e-118
G9606_7236	5930	RBBP6	-0.110255	0.000261296	0.000134817
G9606_353	27245	AHDC1	-0.158097	8.66109e-10	3.17882e-10
G9606_9725	8785	MATN4	-1.6397	0.0154648	0.00956933
G9606_20732	26958	COPG2	-1.13546	2.12808e-115	1.13344e-116
G9606_14273	26033	ATRNL1	0.0210243	0.873828	0.835437
G9606_22993	107987096	LOC107987096	-1.70261	0.0186359	0.0116573
G9606_6003	22911	WDR47	0.382338	9.59554e-14	2.97975e-14
G9606_9173	10908	PNPLA6	0.397654	1.00103e-58	1.01993e-59
G9606_12015	79875	THSD4	-0.112651	0.0153256	0.00947874
G9606_25459	4713	NDUFB7	-0.380378	9.99645e-18	2.65978e-18
G9606_32762	10536	P3H3	0.0269159	0.605656	0.532009
G9606_463	23012	STK38L	0.0226919	0.703404	0.639822
G9606_5273	55285	RBM41	-0.250147	0.00107725	0.000587282
G9606_13338	101927345	LOC101927345	-0.690276	0.00458969	0.0026626
G9606_16799	1823	DSC1	-0.197283	0.383005	0.313
G9606_5043	10438	C1D	-0.519315	9.16006e-09	3.53872e-09
G9606_27817	222642	TSPO2	0.945262	0.650372	0.581627
G9606_3482	1893	ECM1	0.139269	1.10309e-17	2.94019e-18
G9606_18596	144132	DNHD1	0.368074	4.15516e-09	1.56988e-09
G9606_15770	7586	ZKSCAN1	-0.356525	4.35576e-51	5.10744e-52
G9606_15397	51573	GDE1	-0.429887	4.30765e-40	6.24114e-41
G9606_32713	25802	LMOD1	-0.536173	2.25985e-07	9.42754e-08
G9606_1935	23553	HYAL4	-0.569892	0.132493	0.0955616
G9606_6638	54795	TRPM4	-0.186499	0.00200575	0.00112418
G9606_14748	85452	CFAP74	-1.86209	0.109334	0.0774695
G9606_5771	63925	ZNF335	0.0135804	0.786917	0.734804
G9606_22889	221830	TWISTNB	-0.443174	2.40611e-10	8.61501e-11
G9606_191	7082	TJP1	-0.454208	2.0342e-118	1.05242e-119
G9606_4457	844	CASQ1	-1.6397	0.0953835	0.0669329
G9606_28860	6142	RPL18A	-0.0197149	0.292274	0.230281
G9606_7823	84224	NBPF3	-0.651795	8.44394e-55	9.33648e-56
G9606_13179	4094	MAF	-2.08015	0.0528755	0.035392
G9606_4002	55540	IL17RB	0.369623	0.184843	0.138058
G9606_8780	1827	RCAN1	0.865552	7.17276e-135	3.29439e-136
G9606_24136	63036	CELA2A	NA	NA	NA
G9606_7079	101927506	LOC101927506	-0.209791	0.00930005	0.00559596
G9606_1604	5893	RAD52	-0.99746	2.61179e-39	3.8607e-40
G9606_18549	7812	CSDE1	0.075666	1.27987e-11	4.32803e-12
G9606_19907	112942	CFAP36	-0.152119	0.0180272	0.0112607
G9606_27820	8687	KRT38	NA	NA	NA
G9606_13127	115557	ARHGEF25	-0.592104	5.79231e-57	6.11917e-58
G9606_29571	56967	C14orf132	-0.92629	3.92447e-270	8.72462e-272
G9606_128	163486	DENND1B	-0.105131	0.300372	0.23756
G9606_10522	23742	NPAP1	-0.218693	0.226477	0.173498
G9606_5054	93343	MVB12A	-0.222882	7.18624e-05	3.55898e-05
G9606_17951	387103	CENPW	-0.638849	6.26291e-16	1.77586e-16
G9606_13561	10634	GAS2L1	0.736748	2.33889e-198	7.13411e-200
G9606_22777	645432	ARRDC5	1.35179	0.124425	0.0892386
G9606_7121	8728	ADAM19	2.73751	0	0
G9606_1251	100289187	TMEM225B	-0.357661	2.27829e-05	1.08743e-05
G9606_30348	388327	C17orf100	-0.781931	3.55144e-05	1.71718e-05
G9606_3200	1173	AP2M1	-0.172272	3.23939e-52	3.72052e-53
G9606_10544	23369	PUM2	-0.350155	7.57692e-44	1.01823e-44
G9606_9539	148789	B3GALNT2	-0.0170277	0.768154	0.712958
G9606_568	220965	FAM13C	-4.37955	0.00233842	0.00131941
G9606_13617	4104	MAGEA5	NA	NA	NA
G9606_16096	57482	KIAA1211	0.16827	0.0401901	0.0264791
G9606_251	220992	ZNF485	-0.28214	0.0306736	0.0197882
G9606_12389	10905	MAN1A2	-0.214004	2.5107e-10	8.99687e-11
G9606_21307	51206	GP6	-0.18518	0.242274	0.187148
G9606_13961	7265	TTC1	-0.358728	7.54762e-15	2.24551e-15
G9606_563	253982	ASPHD1	-0.0653593	0.416164	0.345249
G9606_147	126282	TNFAIP8L1	-0.837677	2.16962e-68	1.91916e-69
G9606_13199	29920	PYCR2	-0.347378	2.13584e-11	7.29277e-12
G9606_25400	3992	FADS1	0.0956003	2.02737e-17	5.45374e-18
G9606_12399	728661	SLC35E2B	-0.250378	8.17478e-10	2.99505e-10
G9606_17815	105379545	LOC105379545	-0.0547376	0.984841	0.981462
G9606_9298	90701	SEC11C	-0.330983	4.90836e-05	2.39861e-05
G9606_16056	2647	BLOC1S1	-1.08792	1.45084e-101	8.83373e-103
G9606_28930	80231	CXorf21	-0.225089	0.560123	0.486034
G9606_12373	55964	2021-09-03	-1.08013	7.55091e-19	1.936e-19
G9606_1947	4629	MYH11	-0.735073	0.00164815	0.00091611
G9606_25596	1351	COX8A	-0.601331	3.28121e-142	1.43005e-143
G9606_16329	1621	DBH	-0.187188	0.304249	0.240947
G9606_34967	3552	IL1A	-0.502197	0.450808	0.377639
G9606_5335	114788	CSMD3	-2.05474	0.204065	0.154341
G9606_2166	4929	NR4A2	-1.52537	2.8922e-08	1.14752e-08
G9606_2414	51639	SF3B6	-0.418053	8.6972e-24	1.91055e-24
G9606_11894	3299	HSF4	0.0789062	0.274225	0.214339
G9606_34652	163115	ZNF781	-0.654055	0.681203	0.614953
G9606_17023	92840	REEP6	-1.33955	1.32795e-19	3.30818e-20
G9606_8936	347252	IGFBPL1	0.0305178	0.958409	0.934573
G9606_19044	79640	C22orf46	-1.14254	1.95412e-197	5.99487e-199
G9606_13658	493856	CISD2	-0.51864	6.71641e-31	1.21107e-31
G9606_124	8428	STK24	0.10359	1.44874e-06	6.35481e-07
G9606_15278	4826	NNAT	-0.01468	0.974048	0.955364
G9606_2513	2570	GABRR2	0.917167	1.50837e-18	3.90363e-19
G9606_7342	6473	SHOX	0.0265229	0.863062	0.822461
G9606_12025	10810	WASF3	0.0910913	0.0328594	0.0212811
G9606_16130	27079	RPUSD2	0.0225558	0.82432	0.777998
G9606_34380	6582	SLC22A2	NA	NA	NA
G9606_11788	1131	CHRM3	-0.0754861	0.307632	0.243969
G9606_2838	323	APBB2	0.133272	6.25076e-09	2.38767e-09
G9606_15630	340596	LHFPL1	-1.27713	0.234137	0.180211
G9606_27935	6641	SNTB1	-1.11614	0.00284013	0.00161257
G9606_1504	91523	PCED1B	-0.92695	3.09615e-13	9.79444e-14
G9606_10453	107985556	LOC107985556	0.0139752	0.970032	0.949946
G9606_4283	5700	PSMC1	-0.092814	0.000636893	0.00033933
G9606_28576	10120	ACTR1B	-0.619873	3.24054e-54	3.62109e-55
G9606_2730	29127	RACGAP1	-1.09528	0	0
G9606_24593	280658	SSX7	NA	NA	NA
G9606_3690	11273	ATXN2L	0.193072	3.92866e-65	3.65028e-66
G9606_8319	10003	NAALAD2	-0.360678	0.043178	0.0285743
G9606_35118	107987433	LOC107987433	-0.531611	0.0739956	0.0508308
G9606_3520	219931	TPCN2	-0.238426	2.21909e-05	1.05774e-05
G9606_11600	10978	CLP1	-0.15867	0.0346227	0.0225226
G9606_3502	135293	PM20D2	-0.0964028	0.00895046	0.00537878
G9606_2518	64393	ZMAT3	-0.904687	1.31626e-66	1.19366e-67
G9606_169	400746	NCMAP	-0.225179	0.16767	0.123815
G9606_2821	11339	OIP5	-1.25821	1.34247e-39	1.97102e-40
G9606_6110	10044	SH2D3C	-0.722743	0.0106366	0.00644011
G9606_1559	60488	MRPS35	-0.00875586	0.86751	0.827666
G9606_31075	107987489	107987489	-0.48914	0.908381	0.875052
G9606_24833	80742	PRR3	-0.285031	4.11737e-08	1.64714e-08
G9606_17457	2016	EMX1	-1.02024	2.51696e-05	1.20504e-05
G9606_11883	4217	MAP3K5	-0.557471	8.92346e-11	3.12593e-11
G9606_23274	84901	NFATC2IP	0.0160054	0.526259	0.45205
G9606_1483	10203	CALCRL	-0.614165	0.196992	0.148229
G9606_622	10725	NFAT5	-0.375615	6.59653e-77	5.15789e-78
G9606_12607	64506	CPEB1	-0.716809	6.45763e-07	2.77502e-07
G9606_19078	150209	AIFM3	NA	NA	NA
G9606_30937	9789	SPCS2	-0.286238	1.1547e-24	2.46613e-25
G9606_22650	171177	RHOV	-0.103647	0.827815	0.782608
G9606_2	54476	RNF216	0.244383	4.62624e-17	1.26158e-17
G9606_13130	5286	PIK3C2A	0.183197	1.98509e-10	7.08312e-11
G9606_6881	9120	SLC16A6	0.197735	0.205527	0.155773
G9606_9338	80198	MUS81	0.269583	4.98507e-16	1.40914e-16
G9606_12266	49	ACR	-1.37667	0.292273	0.230143
G9606_7963	166824	RASSF6	0.242846	0.644066	0.574362
G9606_820	27445	PCLO	-0.79296	4.55063e-69	3.99862e-70
G9606_6253	10009	ZBTB33	0.0376026	0.636324	0.566227
G9606_8999	64759	TNS3	-0.586147	7.49532e-68	6.67843e-69
G9606_3465	401409	RAB19	-0.0835925	0.98183	0.967317
G9606_16777	64343	AZI2	-0.223714	2.51679e-06	1.12376e-06
G9606_11572	100652833	LOC100652833	-3.2926	0.00610515	0.00358939
G9606_7985	2202	EFEMP1	-1.22294	5.36176e-88	3.69863e-89
G9606_5154	57568	SIPA1L2	-0.568339	3.63528e-07	1.53809e-07
G9606_11156	91694	LONRF1	0.755795	4.10517e-47	5.17963e-48
G9606_103	55809	TRERF1	-0.752531	1.05759e-84	7.53738e-86
G9606_10388	8501	SLC43A1	0.0547458	0.531613	0.457366
G9606_11054	23101	MCF2L2	-0.316552	0.00684066	0.00404549
G9606_35186	9464	HAND2	-0.27713	0.782027	0.729481
G9606_11282	57414	RHBDD2	0.0052762	0.880365	0.842667
G9606_7613	50856	CLEC4A	-1.80476	0.000140028	7.08397e-05
G9606_16463	57562	CEP126	-0.660854	7.2336e-16	2.05577e-16
G9606_6259	5583	PRKCH	-0.167066	0.24496	0.18941
G9606_1836	868	CBLB	0.221768	5.03963e-05	2.46483e-05
G9606_18292	123624	AGBL1	0.299783	0.567483	0.493884
G9606_1842	10861	SLC26A1	-0.386502	0.00237136	0.00133896
G9606_17332	145258	GSC	-0.105364	0.827948	0.782782
G9606_19813	9796	PHYHIP	-0.923481	8.72808e-08	3.56025e-08
G9606_20149	3717	JAK2	0.0931235	0.29642	0.233929
G9606_24727	55251	PCMTD2	-1.02889	8.30121e-84	5.96492e-85
G9606_30424	26013	L3MBTL1	-0.419816	7.35124e-10	2.68815e-10
G9606_22170	352909	DNAAF3	-0.928157	2.08463e-16	5.81074e-17
G9606_12304	122509	IFI27L1	-0.414454	1.29275e-08	5.03511e-09
G9606_11014	9399	STOML1	-1.19294	3.75224e-21	8.9338e-22
G9606_6951	5154	PDGFA	0.321742	6.69667e-07	2.88206e-07
G9606_8814	6711	SPTBN1	-0.262369	2.86536e-96	1.82699e-97
G9606_28084	25790	CFAP45	1.12058	5.82494e-10	2.11943e-10
G9606_17790	101060211	CT45A7	NA	NA	NA
G9606_2359	151556	GPR155	-0.0116915	0.921556	0.891069
G9606_14584	29057	FAM156A	-0.189587	0.0149263	0.00921247
G9606_12140	10484	SEC23A	-0.180445	1.65329e-20	4.01394e-21
G9606_9227	79888	LPCAT1	0.299086	9.56589e-51	1.13065e-51
G9606_8443	4670	HNRNPM	-0.00466093	0.841832	0.798378
G9606_29933	1559	CYP2C9	-1.6526	0.0935981	0.0655648
G9606_14385	9262	STK17B	0.123398	0.000999516	0.000543026
G9606_768	10863	ADAM28	-0.960833	0.286802	0.225397
G9606_23948	51764	GNG13	0.0765069	0.846447	0.803648
G9606_19379	10957	PNRC1	-0.206449	8.27155e-13	2.66128e-13
G9606_7741	368	ABCC6	-0.754209	1.44492e-11	4.89889e-12
G9606_4698	342184	FMN1	0.895091	1.62314e-252	3.82743e-254
G9606_22526	84808	PERM1	-0.512762	0.0209423	0.0131811
G9606_12455	5451	POU2F1	-0.107874	0.0168615	0.0105038
G9606_6613	54531	MIER2	0.325784	1.73332e-09	6.43182e-10
G9606_6973	3705	ITPK1	-0.0902621	0.00383773	0.00220633
G9606_6516	1491	CTH	1.1576	2.95223e-29	5.54323e-30
G9606_26464	9040	UBE2M	0.21616	1.79802e-16	5.00234e-17
G9606_6459	130399	ACVR1C	-0.540164	0.331131	0.264654
G9606_17087	950	SCARB2	-0.159847	1.97292e-16	5.49704e-17
G9606_12953	3476	IGBP1	0.253851	9.33196e-09	3.60732e-09
G9606_6417	25896	INTS7	0.0448694	0.421922	0.350521
G9606_6720	1830	DSG3	-0.314155	0.0868189	0.0605258
G9606_24185	100131094	DPP9-AS1	-0.120865	0.540616	0.466665
G9606_15848	26263	FBXO22	-0.363803	1.10261e-08	4.27708e-09
G9606_3230	102724957	LOC102724957	NA	NA	NA
G9606_29606	27006	FGF22	-0.224663	0.797916	0.748374
G9606_22238	728841	NBPF8	0.0666768	0.0019325	0.00108028
G9606_1685	4864	NPC1	0.624833	1.38046e-183	4.61556e-185
G9606_7053	699	BUB1	-1.63506	0	0
G9606_22186	9361	LONP1	0.214548	1.87807e-10	6.69024e-11
G9606_7897	25828	TXN2	-0.463657	4.11761e-42	5.74359e-43
G9606_2091	114882	OSBPL8	-0.0874027	4.9231e-05	2.4061e-05
G9606_3345	8120	AP3B2	-0.916178	1.14775e-06	5.00356e-07
G9606_2719	255394	TCP11L2	-0.40154	0.00768158	0.0045793
G9606_28004	54148	MRPL39	-0.611769	1.35317e-22	3.08447e-23
G9606_11220	79637	ARMC7	-0.00432216	0.963434	0.94145
G9606_13859	3833	KIFC1	-0.453302	9.47817e-71	8.14496e-72
G9606_4109	56155	TEX14	0.540872	0.071017	0.0486263
G9606_9825	56993	TOMM22	-0.281689	8.02944e-16	2.28854e-16
G9606_28465	55203	LGI2	-0.73708	0.591483	0.517756
G9606_5557	56938	ARNTL2	0.311801	1.8244e-30	3.31962e-31
G9606_15355	23217	ZFR2	-0.649372	0.359939	0.291955
G9606_15359	54776	PPP1R12C	0.228677	7.23657e-21	1.73825e-21
G9606_26746	107986352	LOC107986352	-0.805222	4.53405e-08	1.81809e-08
G9606_371	51542	VPS54	-0.532541	1.8571e-14	5.61007e-15
G9606_27779	9238	TBRG4	-0.156953	0.000214992	0.000110321
G9606_12889	64760	FAM160B2	-0.225976	3.29912e-11	1.13557e-11
G9606_30067	285672	SREK1IP1	0.0732949	0.141791	0.103041
G9606_12059	222658	KCTD20	0.0845401	0.000910048	0.000492124
G9606_29819	26281	FGF20	-0.0547376	0.982439	0.969732
G9606_8144	202051	SPATA24	-0.00830203	0.971929	0.952146
G9606_16951	302	ANXA2	0.199149	2.95519e-153	1.19782e-154
G9606_16073	6821	SUOX	-0.503532	1.34552e-25	2.80026e-26
G9606_33450	5810	RAD1	0.171407	3.69829e-13	1.17318e-13
G9606_23659	645426	TMEM191C	-0.32139	0.200703	0.151257
G9606_19875	9804	TOMM20	0.368556	5.95899e-38	9.06712e-39
G9606_25946	221002	RASGEF1A	0.945262	0.650372	0.581627
G9606_30724	3837	KPNB1	0.328789	5.0758e-256	1.18797e-257
G9606_6933	4735	2021-09-02	-0.177066	3.4935e-32	6.1333e-33
G9606_11634	51070	NOSIP	-0.342918	1.82494e-14	5.51078e-15
G9606_24981	121504	HIST4H4	-2.6397	0.0631708	0.0428593
G9606_12686	134510	UBLCP1	-0.885946	2.12977e-43	2.88709e-44
G9606_9944	10428	CFDP1	-0.528977	4.08744e-30	7.5093e-31
G9606_17799	1289	COL5A1	0.490081	0	0
G9606_15203	991	CDC20	-1.28052	0	0
G9606_13515	23197	FAF2	-0.389307	6.04172e-54	6.77602e-55
G9606_21556	10560	SLC19A2	0.0507117	0.670341	0.603023
G9606_3897	2668	GDNF	0.947647	4.9675e-14	1.52364e-14
G9606_837	29904	EEF2K	-0.123621	0.000886186	0.000478025
G9606_10349	23299	BICD2	0.60256	7.02957e-87	4.90685e-88
G9606_16664	440567	UQCRHL	-0.301322	0.158852	0.116847
G9606_19084	10067	SCAMP3	-0.0264677	0.388341	0.318158
G9606_23098	196383	RILPL2	0.0469809	0.438678	0.36632
G9606_8314	9881	TRANK1	-2.11904	1.21466e-286	2.52936e-288
G9606_3539	151648	SGO1	-0.623397	9.89774e-31	1.79109e-31
G9606_18447	2780	GNAT2	-0.433249	0.274139	0.214224
G9606_24098	56172	ANKH	0.127236	1.16744e-06	5.09212e-07
G9606_858	1576	CYP3A4	0.389287	0.32989	0.263498
G9606_2237	439921	MXRA7	-0.434639	2.56334e-90	1.73666e-91
G9606_15805	79729	SH3D21	0.022265	0.849329	0.806883
G9606_34531	10885	WDR3	0.111661	0.021657	0.0136677
G9606_21732	25775	C22orf24	-0.791703	0.171137	0.126651
G9606_12695	140469	MYO3B	-0.809913	0.0264462	0.0169012
G9606_21538	85285	KRTAP4-1	NA	NA	NA
G9606_17777	10981	RAB32	0.6421	4.993e-45	6.55463e-46
G9606_28712	8941	CDK5R2	-0.867652	5.17015e-05	2.53109e-05
G9606_9691	7366	UGT2B15	-0.222059	0.757808	0.701399
G9606_687	79800	CARF	-1.10598	1.37703e-30	2.49995e-31
G9606_18756	84142	ABRAXAS1	-0.696371	7.66202e-08	3.11505e-08
G9606_5987	646	BNC1	0.892277	3.81928e-191	1.21425e-192
G9606_1321	57794	SUGP1	-0.0467448	0.354848	0.286243
G9606_1192	8165	AKAP1	0.282452	4.0901e-12	1.35721e-12
G9606_600	26043	UBXN7	-0.0701408	0.0038009	0.00218315
G9606_18669	54206	ERRFI1	0.962428	1.41209e-174	5.07749e-176
G9606_1835	10924	SMPDL3A	-1.17637	1.04852e-12	3.38642e-13
G9606_10177	23060	ZNF609	0.0168462	0.498771	0.424049
G9606_22397	10399	RACK1	0.0867073	5.89917e-13	1.88484e-13
G9606_1585	57465	TBC1D24	0.202632	7.67454e-08	3.12059e-08
G9606_12713	7086	TKT	0.734029	0	0
G9606_30642	5879	RAC1	-0.0567194	0.000141959	7.1854e-05
G9606_4079	5910	RAP1GDS1	0.0591669	0.188945	0.141443
G9606_3553	57509	MTUS1	-0.466556	2.87359e-23	6.42039e-24
G9606_13246	114659	LRRC37B	-0.240643	7.77174e-06	3.58636e-06
G9606_2422	5297	PI4KA	-0.427483	2.52174e-95	1.6212e-96
G9606_85	84722	PSRC1	-1.53334	0	0
G9606_10323	9994	CASP8AP2	-0.266667	6.89534e-13	2.21203e-13
G9606_16200	57481	KIAA1210	-0.36226	0.377635	0.308302
G9606_10087	7582	ZNF33B	-0.996721	2.89938e-54	3.23646e-55
G9606_16755	29085	PHPT1	-0.546074	1.00626e-37	1.53819e-38
G9606_1448	51232	CRIM1	0.87339	0	0
G9606_25667	8216	LZTR1	-0.0999774	0.00230805	0.001302
G9606_17750	339175	METTL2A	-0.223039	2.0379e-06	9.02159e-07
G9606_10681	107985332	LOC107985332	NA	NA	NA
G9606_3731	57646	USP28	-0.322717	7.74616e-16	2.20598e-16
G9606_49	55591	VEZT	-0.24776	5.11277e-12	1.70076e-12
G9606_1205	5639	PRRG2	0.640408	0.143803	0.104659
G9606_8267	341350	OVCH1	-1.0707	0.0868793	0.0605832
G9606_17392	55559	HAUS7	0.384989	3.30607e-05	1.5935e-05
G9606_32165	127391	TMCO2	0.945262	0.650372	0.581627
G9606_7033	146177	VWA3A	-0.120215	0.809063	0.760941
G9606_4276	8703	B4GALT3	0.0910324	0.0476148	0.0316473
G9606_15376	7027	TFDP1	-0.0486085	0.012706	0.0077773
G9606_3651	98	ACYP2	-0.565057	1.13987e-08	4.4236e-09
G9606_1339	10286	BCAS2	-0.204115	0.00014984	7.59833e-05
G9606_26122	7262	PHLDA2	0.514586	1.38474e-38	2.07776e-39
G9606_17571	1415	CRYBB2	0.0683451	0.691097	0.626682
G9606_23496	9749	PHACTR2	-0.287711	8.96957e-19	2.30553e-19
G9606_21628	107986351	LOC107986351	-1.05106	0.0161912	0.0100587
G9606_26380	720	C4A	1.71032	2.30535e-18	6.00274e-19
G9606_24539	152573	SHISA3	NA	NA	NA
G9606_23371	644974	ALG1L2	0.0675624	0.864962	0.824779
G9606_7161	23474	ETHE1	-0.394048	1.28775e-09	4.75654e-10
G9606_4318	7434	VIPR2	0.506558	0.0928435	0.0649545
G9606_960	114827	FHAD1	-0.342296	0.236289	0.18204
G9606_1643	79836	LONRF3	0.0427653	0.723037	0.661286
G9606_18984	65003	MRPL11	-0.437214	1.82168e-36	2.86694e-37
G9606_6734	5494	PPM1A	0.0993936	0.00300504	0.00170893
G9606_10666	197407	ZNF48	0.102021	0.0515173	0.0344285
G9606_9884	124936	CYB5D2	-1.31741	6.5021e-56	7.01013e-57
G9606_30774	11014	KDELR2	0.297843	7.52928e-50	9.04061e-51
G9606_26630	7024	TFCP2	-0.237467	0.000238357	0.000122576
G9606_17139	9690	UBE3C	0.174869	1.83597e-16	5.10901e-17
G9606_2130	26206	SPAG8	-1.31677	0.00119589	0.000654907
G9606_7188	22866	CNKSR2	-0.0011844	0.996682	0.995864
G9606_34573	51003	MED31	0.316635	7.42878e-05	3.68563e-05
G9606_23294	84865	CCDC142	0.0271242	0.642867	0.57303
G9606_30885	8992	ATP6V0E1	0.239315	4.54433e-16	1.28109e-16
G9606_20711	5756	TWF1	-0.238773	4.09644e-18	1.07481e-18
G9606_27639	408263	FNDC9	-0.224663	0.797916	0.748374
G9606_3280	222696	ZSCAN23	-0.997278	5.90845e-20	1.4584e-20
G9606_1547	176	ACAN	-3.6397	0.0293519	0.0188752
G9606_26289	84962	AJUBA	-0.311585	1.7661e-38	2.65826e-39
G9606_10064	9848	MFAP3L	0.0510571	0.849348	0.806851
G9606_3092	285498	RNF212	-1.70627	0.0105435	0.00638191
G9606_18829	1459	CSNK2A2	0.392805	3.41298e-21	8.11003e-22
G9606_25823	9027	NAT8	NA	NA	NA
G9606_30207	84520	GON7	-0.186563	0.128206	0.0921613
G9606_11584	727909	GOLGA8Q	-2.10954	0.0401665	0.0264612
G9606_4421	10788	IQGAP2	NA	NA	NA
G9606_7669	254013	ETFBKMT	-0.406314	4.4402e-05	2.16202e-05
G9606_17500	11094	CACFD1	-1.3132	1.20063e-39	1.75996e-40
G9606_14860	127700	OSCP1	-0.584711	1.45357e-05	6.84834e-06
G9606_6869	152330	CNTN4	-0.496048	0.0326911	0.0211587
G9606_23955	100507290	ZNF865	0.11975	0.000293463	0.000152085
G9606_25743	4661	MYT1	1.03357	0.117116	0.0835638
G9606_8648	8843	HCAR3	-1.72535	0.0136071	0.00835838
G9606_14138	56941	HMCES	-0.0504439	0.257191	0.199848
G9606_30720	525	ATP6V1B1	-1.18402	4.09168e-08	1.63662e-08
G9606_20637	30849	PIK3R4	-0.108226	0.00934572	0.00562563
G9606_17171	57153	SLC44A2	-0.0550107	0.000173401	8.82975e-05
G9606_21765	9068	ANGPTL1	-0.0547376	0.968128	0.947599
G9606_11287	199964	TMEM61	NA	NA	NA
G9606_314	353345	GPR141	0.305464	0.20783	0.157775
G9606_21160	79753	SNIP1	0.0201403	0.745898	0.687575
G9606_12128	6195	RPS6KA1	-0.220882	3.25254e-06	1.46277e-06
G9606_14537	4437	MSH3	-0.446394	2.7897e-23	6.23134e-24
G9606_27496	7379	UPK2	-1.6397	0.358514	0.290157
G9606_8728	51337	THEM6	-0.565258	4.85708e-38	7.36198e-39
G9606_29305	105376684	LOC105376684	-0.373288	0.0523525	0.0350173
G9606_25287	7706	TRIM25	0.0556508	0.039634	0.0260987
G9606_32897	3108	HLA-DMA	-0.873712	8.64327e-07	3.74163e-07
G9606_12967	11258	DCTN3	-0.664227	5.35639e-54	6.00112e-55
G9606_20792	2814	GP5	-1.03971	0.0534331	0.0357966
G9606_25390	5216	PFN1	-0.211113	1.80627e-145	7.69213e-147
G9606_24248	7494	XBP1	0.80337	1.04106e-150	4.26853e-152
G9606_27679	7306	TYRP1	1.1028	0.0269196	0.0172211
G9606_515	972	CD74	-0.514169	0.342477	0.274978
G9606_6452	79719	AAGAB	-0.242496	9.82979e-12	3.3085e-12
G9606_4353	114926	SMIM19	-2.01564	1.36018e-77	1.05237e-78
G9606_27169	150353	DNAJB7	-0.333398	0.201473	0.15192
G9606_17351	11031	RAB31	-0.0157049	0.671023	0.603716
G9606_25652	4082	MARCKS	-0.233798	9.53947e-46	1.23048e-46
G9606_18343	254263	CNIH2	-0.149194	0.0131187	0.008043
G9606_13396	84886	C1orf198	0.939386	7.30125e-97	4.63395e-98
G9606_6860	5867	RAB4A	0.156451	0.0336669	0.0218416
G9606_8595	284	ANGPT1	1.65783	1.03215e-09	3.80154e-10
G9606_17603	8148	TAF15	-0.501804	6.47633e-80	4.89676e-81
G9606_26996	26063	DECR2	-0.756321	5.75266e-16	1.63017e-16
G9606_2271	65982	ZSCAN18	0.154428	0.215553	0.164269
G9606_15226	359	AQP2	NA	NA	NA
G9606_17517	4606	MYBPC2	NA	NA	NA
G9606_33501	3217	HOXB7	-0.336258	2.0778e-15	6.03546e-16
G9606_25213	3030	HADHA	-0.27815	2.99188e-37	4.62436e-38
G9606_34982	6286	S100P	0.945262	0.650372	0.581627
G9606_813	728194	RSPH10B2	0.369108	0.674489	0.607982
G9606_32896	84752	B3GNT9	-0.881698	2.40473e-57	2.5235e-58
G9606_25748	1983	EIF5	0.0610863	0.00482664	0.00280912
G9606_3876	55269	PSPC1	-0.228439	5.51605e-09	2.10087e-09
G9606_19618	8804	CREG1	-0.642556	2.16553e-23	4.81426e-24
G9606_436	51134	CEP83	-0.213425	0.000892033	0.000481545
G9606_14123	64798	DEPTOR	0.255889	0.00897399	0.0053945
G9606_33737	56906	THAP10	0.0744451	0.353271	0.28466
G9606_14821	286530	P2RY8	0.0885372	0.741008	0.68159
G9606_27873	653140	FAM228A	-1.05474	0.355477	0.286918
G9606_6886	51754	TMEM8B	-0.403289	3.57598e-18	9.36994e-19
G9606_21920	64978	MRPL38	-0.314465	3.16982e-17	8.59206e-18
G9606_28330	5296	PIK3R2	0.241803	5.17717e-26	1.06137e-26
G9606_9177	105378949	LOC105378949	-1.29866	0.0010596	0.000576976
G9606_22522	79007	DBNDD1	-0.37627	0.530728	0.456511
G9606_5440	22873	DZIP1	-0.16209	1.62555e-07	6.73657e-08
G9606_20368	132954	PDCL2	NA	NA	NA
G9606_15508	23491	CES3	-0.436898	1.12549e-05	5.26037e-06
G9606_8500	26531	OR11A1	-0.350849	0.403796	0.333568
G9606_5352	7965	AIMP2	-0.262592	6.92845e-06	3.18665e-06
G9606_16824	501	ALDH7A1	-0.644031	1.09431e-107	6.34198e-109
G9606_14282	51454	GULP1	-0.179686	0.0118751	0.00723458
G9606_19855	391	RHOG	0.134843	0.000505705	0.000267091
G9606_906	27252	KLHL20	-0.264585	0.000296355	0.00015367
G9606_22256	93621	MRFAP1	-0.256597	1.12449e-43	1.51643e-44
G9606_25639	89839	ARHGAP11B	-0.68663	2.57756e-16	7.2029e-17
G9606_19721	100529215	ZNF559-ZNF177	1.71962	1.43283e-06	6.2825e-07
G9606_26169	56949	XAB2	-0.0298455	0.571562	0.498105
G9606_47	54558	SPATA6	-0.3583	0.00235739	0.00133039
G9606_18625	136227	COL26A1	-0.0547376	0.985706	0.978595
G9606_4297	64284	RAB17	-0.189039	0.614584	0.543655
G9606_24049	728577	CNTNAP3B	-3.41651	0.0508945	0.0339735
G9606_7881	7942	TFEB	-0.0547376	0.66538	0.598093
G9606_24378	6182	MRPL12	-0.0159264	0.721102	0.658923
G9606_4843	1267	CNP	-0.129365	1.04715e-08	4.06011e-09
G9606_31039	26112	CCDC69	-0.678876	1.03653e-55	1.12299e-56
G9606_4295	9077	DIRAS3	-1.52186	0.00014423	7.30627e-05
G9606_1237	60626	RIC8A	0.449364	3.14459e-73	2.59713e-74
G9606_19001	5283	PIGH	-0.328485	0.000111551	5.61092e-05
G9606_1517	11093	ADAMTS13	-1.7289	6.78857e-28	1.32283e-28
G9606_20586	6715	SRD5A1	-0.146313	0.0020028	0.00112241
G9606_4769	374470	C12orf42	-0.484275	0.721469	0.659428
G9606_9732	3099	HK2	0.582503	6.75219e-31	1.21831e-31
G9606_16481	646915	ZNF806	-0.567153	0.210252	0.159786
G9606_20296	160	AP2A1	0.252792	3.65243e-44	4.88047e-45
G9606_9931	154313	CFAP206	0.4217	0.34975	0.281638
G9606_14344	57821	CCDC181	-0.165061	0.380555	0.310864
G9606_29486	4904	YBX1	-0.187136	6.75236e-112	3.74295e-113
G9606_7803	284067	CFAP97D1	-2.31777	0.000326147	0.00016975
G9606_22261	112970	KTI12	0.481712	5.43346e-14	1.66911e-14
G9606_9014	8175	SF3A2	0.125644	1.49896e-10	5.31247e-11
G9606_14489	7490	WT1	0.242463	0.00343327	0.00196434
G9606_15127	3910	LAMA4	-0.428162	1.38221e-14	4.15035e-15
G9606_16646	84274	COQ5	-1.19194	1.8217e-48	2.23438e-49
G9606_2893	5188	GATB	-0.481166	1.09702e-12	3.54499e-13
G9606_12003	80818	ZNF436	-0.218492	0.00307133	0.00174789
G9606_16282	79020	C7orf25	-0.270466	0.0242253	0.0153866
G9606_24383	5957	RCVRN	0.459836	0.588186	0.514421
G9606_14420	154807	VKORC1L1	0.345418	1.09391e-42	1.5015e-43
G9606_11139	3693	ITGB5	0.653829	8.08862e-98	5.09098e-99
G9606_13724	974	CD79B	-0.175032	0.734164	0.674391
G9606_13022	100533496	TVP23C-CDRT4	0.210788	0.00810881	0.00484445
G9606_14035	10699	CORIN	-0.641768	0.210627	0.160095
G9606_6408	10761	PLAC1	-0.6397	0.561678	0.487663
G9606_3078	767558	LUZP6	0.0491858	0.0620061	0.042
G9606_13439	83891	SNX25	0.231103	1.6807e-05	7.95393e-06
G9606_7278	57333	RCN3	0.325611	6.69446e-23	1.51301e-23
G9606_865	375775	PNPLA7	-0.327408	0.000113706	5.72132e-05
G9606_18232	1238	ACKR2	0.1544	0.501121	0.426605
G9606_3961	56884	FSTL5	0.218043	0.000143128	7.24706e-05
G9606_11672	283971	CLEC18C	-0.150218	0.915609	0.883976
G9606_18951	54823	SWT1	-0.287835	0.0493151	0.0328497
G9606_33635	23466	CBX6	-0.0150361	0.5242	0.450035
G9606_21175	284406	ZFP82	-0.00593417	0.97388	0.954915
G9606_1060	5108	PCM1	-0.495377	7.70658e-128	3.73847e-129
G9606_7015	5858	PZP	1.1149	1.93819e-09	7.2091e-10
G9606_11233	9853	RUSC2	1.2954	0	0
G9606_1771	8644	AKR1C3	-0.332298	3.47939e-06	1.56744e-06
G9606_20859	11264	PXMP4	-1.08951	2.9521e-117	1.54982e-118
G9606_12681	5396	PRRX1	NA	NA	NA
G9606_4349	339766	MROH2A	-2.22466	0.0376861	0.0246967
G9606_6077	256646	NUTM1	1.0448	0.139426	0.101134
G9606_17048	255061	TAC4	-0.957776	0.512235	0.437509
G9606_32801	107987394	LOC107987394	0.129438	0.773386	0.719266
G9606_1488	285989	ZNF789	0.0285983	0.608018	0.534513
G9606_13356	85004	RERG	NA	NA	NA
G9606_31599	29078	NDUFAF4	0.503141	1.16124e-08	4.50926e-09
G9606_10433	225	ABCD2	-0.304546	0.0806093	0.0558373
G9606_3277	102723722	LOC102723722	-1.32411	0.010634	0.00643794
G9606_12810	7675	ZNF121	0.278185	0.162281	0.119616
G9606_25710	79728	PALB2	-0.292343	2.71854e-11	9.32386e-12
G9606_6564	146894	CD300LG	-0.130342	0.505296	0.430486
G9606_3199	26057	ANKRD17	0.0109772	0.626235	0.555376
G9606_17185	8514	KCNAB2	-0.451976	5.09277e-17	1.39059e-17
G9606_2030	27039	PKD2L2	-0.588888	0.146685	0.107002
G9606_19505	9495	AKAP5	0.279323	2.29478e-09	8.55831e-10
G9606_12210	223117	SEMA3D	-1.07912	4.70375e-24	1.02391e-24
G9606_4920	7076	TIMP1	-0.0928339	7.67527e-09	2.94666e-09
G9606_22127	85364	ZCCHC3	-0.43219	1.67453e-17	4.48984e-18
G9606_6191	4238	MFAP3	-0.264196	4.43353e-08	1.777e-08
G9606_30314	107984876	LOC107984876	0.0765193	0.755591	0.698593
G9606_6949	1312	COMT	-0.146695	1.04831e-05	4.88491e-06
G9606_1407	9595	CYTIP	1.26719	0.336263	0.269348
G9606_5063	286256	LCN12	-2.69355	1.35588e-11	4.59066e-12
G9606_33887	3883	KRT33A	NA	NA	NA
G9606_20614	10980	COPS6	-0.129565	2.67336e-07	1.12169e-07
G9606_19190	9543	IGDCC3	-1.39577	0.00149715	0.000828843
G9606_9115	7287	TULP1	-0.961628	0.161151	0.118737
G9606_11834	7319	UBE2A	-0.0936733	0.00432782	0.00250027
G9606_1742	29957	SLC25A24	-0.0636758	0.0348962	0.0227231
G9606_12294	4756	NEO1	-0.617117	5.83731e-55	6.42008e-56
G9606_7406	11007	CCDC85B	-0.309075	8.18561e-21	1.97102e-21
G9606_8102	3787	KCNS1	0.271033	0.284697	0.223468
G9606_22916	283008	NUTM2E	0.00316566	0.983854	0.97993
G9606_17011	29107	NXT1	0.48872	9.30658e-23	2.11265e-23
G9606_5969	5468	PPARG	0.448602	0.0529477	0.0354465
G9606_7764	6563	SLC14A1	0.0206829	0.957499	0.933236
G9606_6550	55359	STYK1	0.747323	0.0139323	0.0085696
G9606_20594	51143	DYNC1LI1	-0.0120438	0.800989	0.751703
G9606_6594	55959	SULF2	-1.05295	0.0215884	0.0136105
G9606_2658	11332	ACOT7	0.142006	2.52815e-07	1.05928e-07
G9606_5242	27152	INTU	0.288639	0.0362319	0.0236757
G9606_2973	23371	TNS2	-0.25842	3.32384e-22	7.6623e-23
G9606_1454	54785	BORCS6	0.022915	0.818404	0.771454
G9606_2737	162962	ZNF836	0.109952	0.234525	0.180626
G9606_10880	168090	C6orf118	-0.594369	0.285398	0.224127
G9606_19548	387990	TOMM20L	-0.147847	0.927913	0.898494
G9606_2782	51513	ETV7	-1.57627	5.32415e-08	2.14646e-08
G9606_12147	116173	CMTM5	NA	NA	NA
G9606_3380	90557	CCDC74A	-0.178025	0.013487	0.00828142
G9606_1200	92346	C1orf105	-0.0403823	0.986918	0.984168
G9606_3518	1026	CDKN1A	-0.171056	3.27526e-10	1.17923e-10
G9606_7979	120114	FAT3	0.0347507	0.464588	0.391472
G9606_18153	10160	FARP1	0.273865	1.56696e-29	2.91646e-30
G9606_13402	1690	COCH	-1.86209	0.109334	0.0774695
G9606_5581	25871	NEPRO	-0.141701	0.00350842	0.0020096
G9606_16429	552891	DNAJC25-GNG10	-5.88357	5.33543e-08	2.15132e-08
G9606_291	5172	SLC26A4	-0.0319834	0.927823	0.898216
G9606_21821	22890	ZBTB1	-0.0506895	0.201211	0.151699
G9606_23732	56900	TMEM167B	0.25842	1.34708e-07	5.55963e-08
G9606_6198	5106	PCK2	0.365219	4.88995e-10	1.77206e-10
G9606_24403	196513	DCP1B	-0.809925	5.79873e-25	1.22927e-25
G9606_18657	100526771	SMIM35	-1.46064	0.142853	0.103864
G9606_6853	145567	TTC7B	0.54476	1.61364e-47	2.018e-48
G9606_6153	57664	PLEKHA4	-0.748718	2.46374e-82	1.79057e-83
G9606_14269	60529	ALX4	-0.180268	0.812369	0.76455
G9606_28295	123263	MTFMT	-0.492258	1.15551e-13	3.60046e-14
G9606_14741	3354	HTR1E	-0.343686	0.361219	0.293205
G9606_2119	55005	RMND1	0.165557	0.00718173	0.00426025
G9606_11679	260425	MAGI3	-0.389426	2.17902e-18	5.66996e-19
G9606_4631	79915	ATAD5	-0.19977	3.84792e-06	1.73865e-06
G9606_32064	10527	IPO7	0.24515	1.42712e-37	2.18823e-38
G9606_7319	9883	POM121	0.115523	2.27383e-20	5.54587e-21
G9606_12767	9398	CD101	-1.6397	0.358514	0.290157
G9606_530	104	ADARB1	0.47082	5.67673e-60	5.67739e-61
G9606_14671	7272	TTK	-0.903952	2.03575e-121	1.03053e-122
G9606_30997	819	CAMLG	0.138756	0.00457233	0.00265146
G9606_29465	29978	UBQLN2	-0.00975538	0.789361	0.737641
G9606_12065	347240	KIF24	0.0741902	0.124337	0.0891685
G9606_28558	439	ASNA1	-0.0982879	0.00669541	0.00395448
G9606_14258	57486	NLN	0.539721	7.9852e-54	8.96977e-55
G9606_10215	8140	SLC7A5	1.39475	0	0
G9606_3665	29959	NRBP1	-0.0671862	0.0130085	0.00797239
G9606_20880	7205	TRIP6	-0.305892	1.36124e-19	3.39352e-20
G9606_31176	9716	AQR	-0.260076	2.67e-15	7.79795e-16
G9606_1665	285386	TPRG1	-0.0377149	0.893439	0.857697
G9606_16536	55824	PAG1	-0.553764	0.00815036	0.00487023
G9606_25611	84914	ZNF587	0.0418211	0.372303	0.303512
G9606_25618	54552	GNL3L	0.192683	5.46008e-10	1.98444e-10
G9606_11269	10762	NUP50	-0.0396795	0.129504	0.0931932
G9606_17236	23239	PHLPP1	0.513221	5.47696e-34	9.17859e-35
G9606_4163	57553	MICAL3	-0.0324355	0.197107	0.148339
G9606_27540	1144	CHRND	-1.05474	0.610731	0.53867
G9606_18312	400629	TEX19	3.75262	0.000698474	0.000373574
G9606_1318	3295	HSD17B4	-0.579896	1.29352e-69	1.12826e-70
G9606_665	54957	TXNL4B	0.31097	8.74088e-06	4.05306e-06
G9606_9513	4494	MT1F	-0.579785	4.42542e-07	1.88122e-07
G9606_11891	93973	ACTR8	-0.364978	1.85721e-25	3.8848e-26
G9606_17091	27112	FAM155B	0.945262	0.650372	0.581627
G9606_8352	5523	PPP2R3A	0.306777	1.99892e-12	6.52277e-13
G9606_18054	653423	SPAG11A	3.26719	0.0647429	0.0440341
G9606_15586	9424	KCNK6	0.00551076	0.959916	0.936718
G9606_7636	79679	VTCN1	3.26719	0.0647429	0.0440341
G9606_10967	401397	SMIM30	-0.859085	1.19964e-18	3.09268e-19
G9606_28038	25907	TMEM158	0.35358	6.90163e-86	4.87421e-87
G9606_5594	26716	OR2H1	-0.718141	0.309497	0.245466
G9606_2258	27019	DNAI1	-0.599004	0.448312	0.375311
G9606_27609	11212	PLPBP	-0.280078	3.43396e-15	1.00593e-15
G9606_393	126969	SLC44A3	0.894636	0.00894024	0.00537212
G9606_13548	5444	PON1	3.61233	0.0620186	0.0420175
G9606_28512	158046	NXNL2	-0.755483	1.50746e-06	6.61856e-07
G9606_21812	23593	HEBP2	-0.78244	2.5703e-06	1.14855e-06
G9606_19949	57106	NAT14	-0.60453	2.94831e-29	5.53413e-30
G9606_5637	79750	ZNF385D	-0.684281	0.212097	0.161312
G9606_21955	7915	ALDH5A1	-0.7913	4.01726e-39	5.95943e-40
G9606_29651	64135	IFIH1	-2.11108	1.18388e-54	1.31249e-55
G9606_32157	55505	NOP10	-0.456818	1.85177e-28	3.55299e-29
G9606_5533	9840	TESPA1	-0.357517	8.9414e-07	3.87436e-07
G9606_10403	402682	UFSP1	-0.746615	0.1835	0.136856
G9606_21322	8832	CD84	-0.220429	0.0354268	0.0230852
G9606_18158	4306	NR3C2	0.0748103	0.69263	0.628478
G9606_31510	4993	OR2C1	NA	NA	NA
G9606_21508	84278	MFSD14C	0.258017	0.000479021	0.000252436
G9606_30902	390937	LOC390937	0.0740545	0.490924	0.416715
G9606_29689	1329	COX5B	-0.403921	5.98847e-24	1.30919e-24
G9606_12217	55857	KIZ	-0.303481	4.78463e-06	2.17565e-06
G9606_8273	201163	FLCN	0.166842	0.000145187	7.35644e-05
G9606_15147	26175	TMEM251	-0.325765	0.00636078	0.0037464
G9606_9988	2121	EVC	0.106898	2.93209e-09	1.09988e-09
G9606_16116	6650	CAPN15	0.325885	1.09499e-50	1.29744e-51
G9606_18928	7555	CNBP	0.178756	2.20705e-12	7.22521e-13
G9606_13139	23392	ECPAS	0.201404	1.43239e-21	3.36421e-22
G9606_19681	8341	HIST1H2BN	-1.72126	0.0413962	0.0273223
G9606_2547	8555	CDC14B	0.0789581	0.0523548	0.0350158
G9606_18039	2595	GANC	-1.01754	1.38205e-42	1.90105e-43
G9606_18402	64319	FBRS	0.0351972	0.0673785	0.0459729
G9606_15114	113277	TMEM106A	-0.0421965	0.545585	0.471594
G9606_13110	122665	RNASE8	NA	NA	NA
G9606_2872	57282	SLC4A10	-0.385944	0.156077	0.114659
G9606_20509	5728	PTEN	-0.18646	9.29445e-10	3.41727e-10
G9606_35388	80117	ARL14	-2.75518	3.34188e-05	1.61213e-05
G9606_22196	9334	B4GALT5	0.359212	5.56216e-68	4.94943e-69
G9606_11818	284217	LAMA1	0.286526	1.47784e-20	3.58104e-21
G9606_4095	200232	FAM209A	-0.542676	0.712503	0.649812
G9606_26081	646658	SYNDIG1L	-0.472182	0.462033	0.389129
G9606_17614	112476	PRRT2	-0.8248	9.23556e-62	9.03078e-63
G9606_2914	120400	NXPE1	-0.219289	0.771423	0.716761
G9606_6746	387921	NHLRC3	-0.920287	2.24119e-64	2.1021e-65
G9606_8507	79903	NAA60	0.239416	1.08406e-16	2.99503e-17
G9606_7132	6873	TAF2	-0.303668	1.63016e-13	5.10523e-14
G9606_3728	3728	JUP	-2.53414	4.00501e-238	1.02427e-239
G9606_16038	83594	NUDT12	-1.55175	2.4588e-27	4.84607e-28
G9606_26006	10163	WASF2	0.265412	5.06605e-69	4.45746e-70
G9606_15954	27257	LSM1	-0.0731694	0.231813	0.178224
G9606_6359	153222	CREBRF	-0.296631	1.85167e-10	6.59404e-11
G9606_8809	80321	CEP70	-1.16543	2.83777e-38	4.28295e-39
G9606_5812	55701	ARHGEF40	-0.0906268	0.000598719	0.000318324
G9606_8844	9985	REC8	-0.337115	7.65443e-05	3.80432e-05
G9606_19456	130	ADH6	0.208297	0.852576	0.811142
G9606_13386	140885	SIRPA	-0.137756	0.00250939	0.00141911
G9606_10314	81786	TRIM7	-0.747441	5.15106e-06	2.34741e-06
G9606_4860	10998	SLC27A5	0.752617	0.469484	0.396093
G9606_24454	2738	GLI4	-0.727648	2.05835e-13	6.47762e-14
G9606_15501	7301	TYRO3	0.295096	2.20022e-17	5.93548e-18
G9606_28441	148170	CDC42EP5	-0.690651	1.62082e-07	6.71602e-08
G9606_14898	10518	CIB2	-0.393664	4.36768e-06	1.98118e-06
G9606_5729	407977	TNFSF12-TNFSF13	-4.75961	0.0003697	0.00019296
G9606_13014	219743	TYSND1	-0.552928	3.58365e-14	1.09393e-14
G9606_9086	973	CD79A	0.00939274	0.985672	0.982579
G9606_23269	10949	HNRNPA0	-0.0181481	0.467053	0.393823
G9606_21776	84792	FAM220A	-0.31386	0.000293679	0.000152214
G9606_25548	7681	MKRN3	-0.378145	0.0102407	0.00618959
G9606_15686	1836	SLC26A2	-0.369797	6.70806e-26	1.38112e-26
G9606_19718	27092	CACNG4	-0.371787	5.10921e-25	1.0816e-25
G9606_31575	57103	TIGAR	-0.149512	0.00286416	0.00162697
G9606_24578	23541	SEC14L2	0.941324	6.47304e-61	6.40925e-62
G9606_276	81624	DIAPH3	-0.126626	2.79494e-05	1.34058e-05
G9606_10738	653720	GOLGA8M	-0.135348	0.180246	0.134064
G9606_29240	57700	FAM160B1	-0.238803	3.0497e-05	1.46564e-05
G9606_12154	80320	SP6	-0.268141	0.576218	0.502703
G9606_13200	93517	SDR42E1	3.53022	0.0349489	0.0227646
G9606_35788	57665	RDH14	-0.59098	3.79077e-12	1.25611e-12
G9606_28028	79929	MAP6D1	0.278901	0.000480999	0.000253534
G9606_29477	9290	GPR55	-0.825256	0.00172672	0.000961709
G9606_3214	9107	MTMR6	-0.465149	1.53673e-38	2.31122e-39
G9606_4613	92344	GORAB	-0.294609	0.0160571	0.00997162
G9606_30399	65991	FUNDC2	-0.134131	0.0283844	0.0182031
G9606_4471	41	ASIC1	-0.739401	4.2459e-71	3.62127e-72
G9606_2909	257044	CATSPERE	-0.701101	0.0932013	0.0652595
G9606_22204	440738	MAP1LC3C	-0.381694	0.202509	0.152832
G9606_8661	64792	IFT22	0.0818579	0.0607605	0.0410725
G9606_22014	107987373	LOC107987373	-0.416647	3.41165e-09	1.28417e-09
G9606_31813	100462981	MTRNR2L2	-0.420678	0	0
G9606_11074	374879	ZNF699	0.246699	2.388e-06	1.06443e-06
G9606_9464	79763	ISOC2	-0.694436	1.43128e-22	3.26337e-23
G9606_7680	84617	TUBB6	0.63739	0	0
G9606_25384	7345	UCHL1	0.0643676	8.63952e-09	3.32901e-09
G9606_4172	26574	AATF	0.450877	8.19289e-58	8.50142e-59
G9606_3071	55069	TMEM248	-0.00344011	0.914421	0.881809
G9606_2200	79858	NEK11	-0.102256	0.300154	0.237299
G9606_5839	55328	RNLS	0.514641	0.00125369	0.000688471
G9606_5690	161742	SPRED1	0.573685	5.74661e-61	5.68324e-62
G9606_22684	4580	MTX1	-0.280852	1.38163e-08	5.39102e-09
G9606_4271	64225	ATL2	-0.621082	1.10885e-49	1.33662e-50
G9606_22279	23170	TTLL12	-0.102977	0.0190042	0.0119077
G9606_23252	100133301	100133301	-0.787506	9.80712e-11	3.44238e-11
G9606_9658	7249	TSC2	-0.296707	3.83525e-35	6.26086e-36
G9606_14782	29803	REPIN1	-0.411269	7.67835e-57	8.12965e-58
G9606_8876	23335	WDR7	-0.677714	3.84736e-37	5.96467e-38
G9606_17286	2637	GBX2	0.916486	2.58195e-35	4.19219e-36
G9606_1464	9692	KIAA0391	-0.336279	1.18598e-12	3.83661e-13
G9606_5091	10479	SLC9A6	-0.200938	5.02142e-05	2.45533e-05
G9606_34039	1013	CDH15	0.945262	0.510801	0.435835
G9606_15619	9028	RHBDL1	0.103366	0.397268	0.327196
G9606_3865	28964	GIT1	0.823098	0	0
G9606_4410	100506564	THEGL	-1.02886	0.0663456	0.0452215
G9606_1113	114876	OSBPL1A	-0.385478	2.84552e-12	9.37545e-13
G9606_26294	100529239	RPS10-NUDT3	1.34784	3.99529e-11	1.37918e-11
G9606_15122	4502	MT2A	0.872634	0	0
G9606_20975	114971	PTPMT1	-0.124574	0.137989	0.100035
G9606_2313	84976	DISP1	-0.466612	4.30163e-07	1.82633e-07
G9606_22262	100287284	MANSC4	0.285233	0.332577	0.265996
G9606_7570	26260	FBXO25	-0.850883	2.05585e-17	5.53155e-18
G9606_7063	60485	SAV1	0.108683	0.00185708	0.00103704
G9606_19107	5395	PMS2	-0.245272	1.78909e-09	6.64821e-10
G9606_26015	3950	LECT2	-0.481809	0.416925	0.346027
G9606_21366	149647	FAM71A	NA	NA	NA
G9606_14377	2268	FGR	0.293927	0.605603	0.531927
G9606_20609	91	ACVR1B	0.0205982	0.640449	0.570348
G9606_8182	5685	PSMA4	-0.422261	2.14769e-41	3.03735e-42
G9606_34067	84817	TXNDC17	-0.918702	9.62633e-31	1.74141e-31
G9606_27487	2849	GPR26	-1.67298	0.345522	0.277707
G9606_132	57511	COG6	-0.614321	6.17398e-25	1.31063e-25
G9606_23085	1961	EGR4	-1.68701	0.000960546	0.000520812
G9606_18910	107985416	LOC107985416	0.180389	0.781644	0.728734
G9606_2643	5520	PPP2R2A	0.190653	6.51114e-11	2.26904e-11
G9606_32599	100533952	RBAK-RBAKDN	-1.25076	0.0536924	0.0359828
G9606_3101	646603	C4orf51	-0.773694	0.336242	0.26942
G9606_8527	55301	OLAH	-0.220137	0.464482	0.3913
G9606_6242	10171	RCL1	0.975485	2.53568e-36	4.00253e-37
G9606_758	2037	EPB41L2	-0.517515	1.12015e-146	4.73737e-148
G9606_7672	1850	DUSP8	0.652165	8.99624e-16	2.56885e-16
G9606_35040	7448	VTN	0.939372	7.16159e-57	7.56991e-58
G9606_17300	6897	TARS	0.524981	2.73191e-246	6.6503e-248
G9606_11528	401285	TCP10L2	-0.152348	0.962088	0.939458
G9606_12895	56606	SLC2A9	-0.0971655	0.771776	0.71727
G9606_13690	646892	SH2D7	-0.271843	0.53426	0.460051
G9606_27116	6048	RNF5	-0.50537	1.40042e-58	1.43262e-59
G9606_11534	3753	KCNE1	-3.99334	5.638e-11	1.96014e-11
G9606_5742	645864	MAGEB17	3.29694	1.3787e-44	1.82608e-45
G9606_35904	199699	DAND5	-0.0936194	0.595949	0.522259
G9606_798	5829	PXN	0.423667	0	0
G9606_20028	768206	PRCD	-0.081814	0.7066	0.643475
G9606_26090	84376	HOOK3	0.0261591	0.319	0.253808
G9606_25790	126328	NDUFA11	-0.25266	1.04311e-12	3.36832e-13
G9606_32731	10262	SF3B4	0.212727	4.68472e-31	8.40601e-32
G9606_15732	22997	IGSF9B	-0.634629	0.00144934	0.000800759
G9606_11094	643680	MS4A4E	-0.0904755	0.0825336	0.0573156
G9606_1721	64816	CYP3A43	0.437002	0.407607	0.337027
G9606_6391	54828	BCAS3	-0.730762	5.85954e-36	9.36605e-37
G9606_2505	816	CAMK2B	0.0972655	0.915332	0.883252
G9606_6048	138065	RNF183	-0.0547376	0.982439	0.969732
G9606_7685	1295	COL8A1	-0.580768	3.63874e-23	8.15985e-24
G9606_1278	64859	NABP1	1.88019	0	0
G9606_2034	55210	ATAD3A	0.585614	8.72291e-63	8.39646e-64
G9606_28437	10206	TRIM13	0.0688416	0.283684	0.222648
G9606_242	50801	KCNK4	-1.83235	0.00217351	0.00122247
G9606_21257	6369	CCL24	0.00940519	0.963231	0.941026
G9606_10924	57493	HEG1	0.892903	0	0
G9606_12249	23361	ZNF629	-0.00555422	0.873017	0.834405
G9606_472	152110	NEK10	-0.272098	0.0104294	0.00630916
G9606_6313	115201	ATG4A	-0.27713	0.0214572	0.0135253
G9606_12545	9200	HACD1	-0.73281	4.32613e-19	1.0998e-19
G9606_5197	22827	PUF60	0.0665136	0.0216391	0.0136539
G9606_34592	56851	EMC7	-0.111882	0.0097221	0.00585961
[truncated: 15,554 more rows]

## Sheet: geen-expression
gene_id	gene_symbol	exp_C1	exp_C2	exp_C3	exp_D1	exp_D2	exp_D3	read_count_C1	read_count_C2	read_count_C3	read_count_D1	read_count_D2	read_count_D3	average_exp_BSA	average_exp_BSA4924	average_read_count_BSA	average_read_count_BSA4924
2335	FN1	295.17	261.45	210.34	775.79	748.7	768.44	43659	38618	30569	115649	112225	114917	274.967	920.25	39857	137889
1915	EEF1A1	1468.77	1475.78	1512.03	1591.93	1534.77	1616.99	94165.2	93912.1	94241.1	102064	98969	103998	1603.84	1561.22	99931.9	100980
4627	MYH9	540.32	482.38	452.64	633.29	665.3	685.39	72968.9	64671.9	59727.9	86090.9	90486.8	93165.9	455.197	813.35	59950.5	110388
60	ACTB	3081.96	2808.41	2794.8	2469.36	2556.17	2485.64	107195	96954.6	94501.8	85890.3	89424.2	86728.6	2477.2	2518.48	83739.4	88380.1
100462981	MTRNR2L2	5004.24	4530.34	4826.93	3752.94	3723.78	4065	92265.8	82907.9	86519.8	69197.2	69056.8	75186.6	4875.01	3643.56	87352.4	67782.3
79026	AHNAK	205.07	189.09	172.82	169.46	183.45	196.49	66654	60994	54475	56723	61983	66320	182.75	192.91	57260.3	65099.7
2597	GAPDH	2885.7	2729.15	2888.97	2872.5	2925.14	2846.01	66724	62648	64953	66430	68023	66000	2816.7	2811.49	63294	65576.3
2316	FLNA	441.59	398.46	378.09	394.22	405.09	412.69	68975.3	61773.6	57410.9	61574.5	63636.5	64653.6	370.173	463.567	56195.4	73026.3
71	ACTG1	1917.79	1731.21	1725.35	1662.94	1655.45	1589.44	69035.6	61854.6	60379.9	59877.2	59933.2	57411.2	1566.08	1724.69	54793.5	62638.1
7431	VIM	1735.4	1750.23	1669.28	1733.46	1716.91	1683.77	58912.9	58976	55147	58806	58630	57373	1708.07	1814.77	56368.7	62150.3
5054	SERPINE1	247.28	246.39	244.98	960.06	1021.99	964.28	14384.6	14226.4	13854.4	55850.2	59797.2	56272.3	220.63	932.967	12473.4	54765.1
100463486	MTRNR2L8	2627.3	2612.4	2542.26	2081.18	2000.33	2282.08	60751.2	59957.8	57148.6	48124.7	46522.7	52936.1	2707.54	1998.8	60844.1	46637.9
203068	TUBB	970.71	930.78	918	1063.84	1049.32	1080.71	47152.8	44877.9	43358	51684.4	51273.7	52670.9	888.973	1040.73	41972.8	51014.6
3688	ITGB1	525.38	555.53	510.79	746.02	706.91	743.53	36999	38814	34940	52552	50005	52370	499.82	631.107	34186	44767.7
87	ACTN1	422.25	399.22	371.8	744.3	767.67	748.89	29013.8	27254.4	24939.6	51108	53033.8	51552.1	384.763	846.953	25735.5	58796.3
2495	FTH1	2436.75	2458.24	2581.28	2368.85	2345.59	2225.43	53603	53674	55202	52111	51898	49110	2632.84	2125.58	56289.3	47177.7
4478	MSN	298.99	281.04	283.7	601.86	635.28	618.11	21702.1	20242	20016	43677	46371	45003.5	264.857	594.28	18681	43517
10376	TUBA1B	1903.1	1760.77	1758.15	1333.53	1406.61	1407.62	60259.5	55338.6	54120.6	42226.1	44797.9	44712.3	1610.73	1303.24	49568.2	41640.8
1072	CFL1	1948.53	1981.3	1932.64	1838.06	1790.37	1852.48	43977.6	44385.1	42404.9	41485.6	40643.1	41942.5	1868.24	1750.4	40980.7	39857.5
5315	PKM	1107.31	1020.71	1027.06	989.14	1003.79	966.75	46556	42617	42093	41656	42547	40805	1059.17	1130.55	43331.7	47999
1284	COL4A2	220.59	207.48	172.55	354.43	346.09	342.82	26150	24414	19886	42018	41267	40770	188.12	387.343	21675	46332.3
1277	COL1A1	819.86	755.56	664.61	365.79	358.95	364.92	87790	80511	68762	39143	38484	39067	707.817	537.14	73665	57939
6319	SCD	196.71	187.18	182.48	374.69	339.55	383.93	19709	18615	17774	37543	34219	38590	475.297	780.9	46282.3	78945.3
10398	MYL9	1465.6	1462.64	1411	1547.81	1597.38	1588.4	30844	30289	28813	32364	33544	33330	1328.54	1625.95	27023	34473.7
1778	DYNC1H1	61.25	55.19	47.58	111.48	121.55	122.43	16162	14453	12204	29414	32259	32405	52.11	125.19	13362.3	33329.7
23524	SRRM2	200.21	188.44	188.49	160.3	172.09	173.15	34900	32657.2	32012	28158.5	30464.5	30532.8	185.153	168.437	31588.1	30076.5
2512	FTL	1189.63	1170.72	1272.47	2065.57	2135.71	1924.01	18318	17890	19048	31804	33074	29720	1275.01	2071.23	19081	32167.3
226	ALDOA	779.26	735.27	740.19	1003.2	1018.1	976.26	22430	21037	20731	28843	29465	28193	829.173	1069.33	23206.2	31040.7
3312	HSPA8	631.82	641.5	615.01	738.31	706.75	681.91	26000	26253	24713	30568	29321	28149	612.54	706.227	24555.3	29379.7
2023	ENO1	680.56	629.56	660.18	873.79	908.28	866.9	21986.3	20217.9	20742	28301.5	29571.6	28135.7	678.297	1007.7	21320.8	32889.1
81	ACTN4	284.94	260.32	251.99	375.48	396.05	378.89	20090.5	18317.3	17440.6	26654.4	28212.3	27102.6	252.177	427.89	17369.6	30559.2
4131	MAP1B	65.03	62.82	64.51	106.5	107.54	123.34	14242	13654	13703	23259	23660	27043	73.1033	129.64	15535.3	28659.7
302	ANXA2	854.09	827.68	916.96	1041.59	1042.71	1004.96	22371.5	21671.8	23358.7	27327.7	27475.8	26292.9	882.593	1013.14	22451.6	26771.6
7791	ZYX	457.51	434.24	422.23	591.19	633.51	609.46	19107.8	18019.6	17166.9	24735.5	26646.3	25575.6	415.497	656.617	16873.3	27704.5
284119	CAVIN1	439.14	416.06	402.34	402.04	403.32	384.35	29078	27351.7	25860.4	26602.2	26873.4	25526.3	391.763	409.397	25204.4	27365.5
1938	EEF2	329.32	301.9	300.36	425	426.92	432.5	18963	17255	16814	24473	24726	24983	313.923	425.58	17569	24722
26585	GREM1	53.07	53	48.36	339.72	331.78	327.66	4017	3978	3542	25708	25255	24848	66.1033	331.983	4856	25348
1937	EEF1G	771.65	750.69	782.12	880.19	882.98	889.52	21373	20638	21060	24380	24599	24716	763.8	849.61	20561.3	23738.7
23499	MACF1	42.2	40.01	39.76	65.28	68.35	72.78	14240	13400	12988	21917	23064	24566	44.9467	76.14	14766	25988
1958	EGR1	910.07	918.64	970.65	382.28	394.15	411.44	52034	52134	53953	21858	22667	23599	714.657	198.853	39712.7	11467.7
1718	DHCR24	267.75	251.29	225.62	302.79	309.58	299.26	20989	19552	17194	23736	24409	23533	266.04	329.297	20269	26044.3
800	CALD1	103.68	111.91	98.92	289.65	274.09	288.6	8307	8888	7727	23223	22198	23297	109.89	336.06	8591.67	27270.7
2318	FLNC	79.28	71.04	61.44	130.16	141.03	134.51	13302.8	11833.5	10025.6	21846.2	23810.3	22645.5	60.71	127.627	9897.62	21610.2
3491	CYR61	588.57	576.22	621.91	533.23	533.86	535.65	24521	23828	25189	22216	22371	22387	550.01	523	22271	21982.3
7296	TXNRD1	55.72	56.88	53.95	309.9	299.13	303.25	4059	4130	3845	22874	22115	22376	55.9833	252.307	3993.33	18790.3
3326	HSP90AB1	390	389.98	362.44	474.03	483.61	457.84	18435	18230	16703	22497	23128	21823	343.113	452.743	15817.3	21735.3
6187	RPS2	1372.16	1331.95	1474.26	1382.48	1332.32	1298.95	22920	22083	23940	23093	22384	21766	1412.87	1279.8	22937.7	21561
5216	PFN1	971.63	963.13	1010.43	889.91	900.64	847.06	23927	23545	24226	21882	22270	20899	912.607	790.243	21858	19612.7
2778	GNAS	810.63	777.8	744.14	688.31	702.94	666.4	25468	24293	22548	21257	21489	20284.9	778.19	723.58	22959.7	22113
7316	UBC	478.1	467.73	467.83	429.98	464.98	426.38	22476.1	21825.3	21381.2	20214.6	21986.6	20108.6	457.09	435.953	20885	20678.6
9612	NCOR2	67.13	66.06	64.42	113.67	122.69	124.75	10784.5	10533	10061.5	18257.8	19831.4	20104.5	63.7367	122.16	9954.07	19805
7077	TIMP2	315.7	315.97	281.73	307.75	302.57	300.17	21073	20934	18282	20543	20314	20100	297.09	325.05	19274	21887
22836	RHOBTB3	61.1	63.89	63.33	190.8	182.38	196.9	6103.01	6328.89	6153.73	19252	18414.2	19801.3	71.5767	189.8	6958.37	19186.8
1303	COL12A1	117.04	111.51	100.98	99.79	94.78	105.13	22350	20785.6	17910.5	18477.8	17825.2	19768.6	106.097	106.66	19120.1	20485
4904	YBX1	384.92	385.65	390.95	348.38	344.17	340.91	22178.7	22055.7	21898.9	20073.7	19945.8	19704.9	378.093	332.277	21172.3	19315.8
4134	MAP4	232.49	205.9	210.3	158.99	174.97	179.34	24659.5	21856.7	21856.7	17233.6	18951.9	19463.5	214.327	191.963	22251.1	21006.1
6876	TAGLN	111.31	103.87	115.98	286.35	285.16	271.03	7920.65	7332.83	8033.07	20468.3	20499.6	19439	94.0333	256.513	6504.54	18495.1
100462977	MTRNR2L1	853.56	823.56	829	636.49	646.74	681.73	23909.4	22897.7	22575.1	17829.6	18221.5	19157	843.423	630.567	22960.9	17824.2
9948	WDR1	239.11	231.02	228.71	333.71	342.18	322.95	14043	13481	13070	19615	20237	19054	215.18	318.963	12290.7	18925
7204	TRIO	94.1	89.67	94.46	96.96	104.91	98.97	18396.3	17337.2	17750.6	18608.8	20184.4	19009.6	94.3767	116.54	17723	22756.1
3159	HMGA1	310.43	307.04	296.67	515.61	538.42	534.01	11052.6	10812.9	10202.1	18195.2	19185	18902.3	286.247	423.387	9831.44	15129.2
3675	ITGA3	180.47	172.28	155.96	211.42	215.62	210.79	15890	15054	13313	18504	19084	18602	154.24	200.177	13182.7	17812.7
9168	TMSB10	2945.96	2738.63	2977.35	2519.14	2545.66	2254.69	24210	22339	23787	20703	21042	18588	2838.02	2367.03	22668	19622
7171	TPM4	341.28	346.51	343.23	423.15	412.63	400.6	15779.7	15833	15373.1	19419.2	19118.8	18479.3	289.527	379.837	12963	17877.5
8826	IQGAP1	150.4	147.69	146.86	126.31	126.11	138.89	19709	19319	18860	16677	16774	18353	153.907	131.66	19745	17413.3
2194	FASN	93.65	85.46	81.57	113.19	110.6	115.42	14554	13180	12322	17589	17286	17993	139.753	212.777	21104.3	33351.3
5339	PLEC	80.76	73.99	70.46	65.05	66.85	68.29	20782.7	18895.9	17475.7	16779.7	17340.4	17732.9	69.55	68.2433	17315.9	18035.7
11167	FSTL1	173.99	182.46	164.45	259.84	261.11	251.06	12232	12724	11244	18293	18479	17722	166.55	266.447	11383.7	18929.3
7094	TLN1	92.49	84.05	81.76	108.51	115.12	113.21	14327	12923	12312	16809	17937	17592	84.5467	113.967	12729	17811.6
3837	KPNB1	183.73	182.13	175.96	220.97	215.25	219.46	14305.8	14083.7	13239.2	17199.7	16858.4	17159	174.577	218.9	13198.9	17218.3
1490	CTGF	337.66	316.43	393.63	385.77	396.11	400.04	14373	13369	16289	16421	16959	17082	335.26	360.59	13869.7	15486.3
10075	HUWE1	70.15	64.83	61.26	57.59	61.88	64.64	18328	16813	15576	15064	16266	16943	60.51	60.3833	15368.7	15926.7
7026	NR2F2	122.1	122.01	117.63	162.67	166.86	180.08	11211	11092	10469	14984.9	15433	16673.9	111.11	167.077	9844.66	15506.6
57493	HEG1	58.67	55.07	51.53	88.98	88.74	97.23	9983	9299	8523	15143	15206	16634	53.0767	98.3167	8777	16928.3
5763	PTMS	932.92	1029.69	1026.69	772.24	706.8	763.14	20246	22163	21649	16770	15428	16610	1133.01	939.047	23873.7	20557
9415	FADS2	225.29	208.16	202.97	267.62	265.24	285.93	13028.7	11969.4	11377	15493.4	15454.3	16603	392.96	487.247	22143.5	28633.9
6678	SPARC	372.55	351.54	322.61	247.33	250.57	251.96	24420	22872	20558	16213	16520	16568	351.233	317.363	22376	20991.3
3927	LASP1	211.17	214.17	197.83	216.5	222.56	217.28	15863	15969	14448	16264	16816	16375	195.677	227.96	14286.7	17276.3
3915	LAMC1	61.83	57.18	54.18	106.64	108.05	112.22	8956	8221	7630	15448	15743	16307	52.4667	101.57	7386	14846.7
396	ARHGDIA	403.21	400.88	387.32	476.87	484.82	467.2	14005	13840	13106	16551	16956	16299	373.163	407.09	12614	14286.7
1981	EIF4G1	181.9	163.3	162.97	148.06	157.89	159.22	18526	16500	16141	15120	16192	16275	156.693	157.94	15504.3	16260.7
7837	PXDN	142.22	134.53	116.03	128.64	131.65	131.53	17533	16447	13903	15854	16317	16253	116.047	127.13	13881	15828
11217	AKAP2	70.67	68.08	68.64	121.65	124.31	128.06	8944.82	8579.35	8432.71	15371	15786.9	16211.9	66.3033	108.047	8155.86	13791.1
6175	RPLP0	722.79	692.06	795.49	793.67	770.63	734.91	15726	14949	16790	17262	16854	16071	791.417	751.05	16718	16512
3178	HNRNPA1	499.97	485.64	523.29	541.93	489.52	506.55	15521.8	14964.8	15943.5	16787.4	15265.4	16042.5	519.443	499.757	15673.4	15622
821	CANX	220.62	220.41	202.37	200.54	195.81	199.18	17293	17152	15439	15749	15465	15733	210.63	194.82	16061	15434.7
5591	PRKDC	61.97	57.27	57.17	56.04	56.25	62.06	15391	14123	13804	13921	14051	15460	57.78	59.7733	13946.7	14974.7
7167	TPI1	577.89	553.66	591.43	628.34	633.99	629.08	14073	13390	14020	15343	15565	15412	548.723	604.733	13005.7	14912
84617	TUBB6	318.98	317.22	323.78	424.85	437.03	420.67	10919.9	10712.8	10846.9	15235.1	15778.6	15153.5	299.953	449.36	9959.08	16090.5
558	AXL	274.61	273.64	266.56	175.79	178.21	176.6	23655.4	23303.7	22099.8	14958.5	15286.7	15131.5	241.323	167.717	20004.1	14531.6
26986	PABPC1	292.41	277.99	268.67	270.14	273.84	287.57	15231.5	14373.8	13605.7	14071	14347.5	15027.4	286.21	283.85	14488.6	14920.5
7916	PRRC2A	160.78	153.33	147.5	113.68	114.67	117.28	20412	19332	18205	14439	14648	14949	145.237	120.997	17929	15506.9
10594	PRPF8	139.35	123.43	120.6	103.64	110.93	109.81	18658	16401	15696	13873	14935	14747	122.513	111.487	15940.7	15056.3
23193	GANAB	280	275.17	235.66	216.5	208.98	212.38	19377.6	18882.7	15899.4	15009.6	14532.2	14731.6	237.827	196.243	15986.6	13739.5
6867	TACC1	61.4	62.18	64.26	102.72	104.89	111.45	8039.01	8042.39	8130.75	13426.6	13803.9	14703	65.9067	102.723	8294.68	13602.3
9590	AKAP12	53.33	52.89	54.17	88.98	94.05	96.18	8043.87	7846.49	7923.51	13343.7	14209.3	14456.9	52.48	91.35	7634.27	13844
10618	TGOLN2	93.51	90.39	89.62	117.87	118.15	122.96	10879.4	10425.8	10106.5	13683.2	13820	14341.4	85.9233	107.783	9697.34	12654.2
7178	TPT1	180.56	184.49	192.8	176.13	164.78	167.97	15368.5	15589.4	15958.1	14989.1	14107.2	14339.8	193.137	160.99	15978.1	13821.3
5829	PXN	145.51	147.3	150.61	204.21	215.97	205.47	10162	10172	10085	14029	14992	14172	143.683	192.117	9650.67	13445.3
84790	TUBA1C	469.55	438.5	443.39	443.98	474.55	473.15	13932.4	12911.5	12786	13170.6	14159.7	14079.6	390.153	415.61	11253.2	12439.9
2280	FKBP1A	358.81	375.08	366.62	520.19	494.12	480.29	10500	10877	10401	15177	14513	14075	349.603	440.343	9929	12966
2771	GNAI2	418.65	425.8	428.64	337.4	341.29	342.03	16879.3	17032.4	16871.3	13769.8	13973.2	14029.3	401.437	321	15805.6	13402.1
387	RHOA	480.18	492.68	499.43	405.2	400.2	401.92	16742	16980.9	16917.5	14124.7	13991.2	13963	481.233	377.36	16304.6	13263.6
2317	FLNB	68.21	62.31	57.85	72.46	78.95	79.69	11839.9	10733.9	9757.45	12581.2	13795.2	13887.9	61.5233	104.197	10361	18245.5
1822	ATN1	147.8	149.66	146.09	168.46	166.43	173.56	11744.2	11803.5	11285	13386.1	13301.2	13835.3	146.377	160.703	11304.4	12881.5
3320	HSP90AA1	178.22	187.83	173.61	252.1	228.14	221.8	10970.7	11477.7	10381	15500.1	14103.4	13686.9	167.763	220.187	10032.9	13665.5
6138	RPL15	331.7	330.38	367.7	343.41	337.55	327.49	13677.8	13504.2	14811.5	14232.9	14034.8	13572.5	349.313	308.673	14011.3	12840.9
8140	SLC7A5	66.34	61.96	60.72	163.57	169.05	170.08	4991.38	4646.96	4384.84	12741.5	13333.2	13504.2	68.5333	174.493	5076.73	13865.1
6124	RPL4	432.95	432.34	431.52	529.73	520.12	515.45	11217	11118	10869	13725	13554	13397	419.967	492.66	10575	12879
4841	NONO	241.39	235.94	231.21	244.54	234.33	235.45	13679	13268.4	12748.4	13848.8	13337.8	13373.5	230.017	229.01	12666.5	13096.1
1982	EIF4G2	189.43	193.24	194.1	183	182.03	186.65	13528	13691	13477	13051	13070	13367	187.987	176.68	13042	12731.3
7529	YWHAB	198.81	209.38	205.48	248.61	229.37	239.04	11043.2	11600.4	11119.2	13825.7	12809.5	13330.7	202.567	217.977	10951.5	12226.2
5310	PKD1	38.99	39.01	39.95	53.33	51.37	51.13	10081.2	10011.6	10034.7	13770.6	13322.8	13227.5	38.8333	53.4533	9743.17	13900.5
5034	P4HB	309.84	302.16	269.44	277.11	276.34	280.26	14541	14071	12294	13014	13052	13208	270.16	266.473	12324.7	12622
7009	TMBIM6	313.49	302.01	272.04	264.74	268.84	260.04	15599	14982	13322	13162	13497	13096	273.093	242.74	13285.3	12226
7170	TPM3	175.77	178.34	174.65	218.7	220.91	218.68	10434.1	10533.2	10122.1	12986.2	13199.8	13038.4	166.29	205.153	9617.06	12287.1
23521	RPL13A	501.49	522.39	569.41	642.56	612.8	615.11	10587	10947	11687	13565	13013	13026	554.73	586.79	11382	12495
5708	PSMD2	125.05	120.04	123.5	246.37	246.82	235.22	6927	6597	6681	13486	13722	12979	122.1	220.593	6558.33	12285.3
813	CALU	128.25	129.09	123.27	164.44	154.74	156.67	10420.1	10451.6	9823.11	13486	12750	12955.4	117.013	139.75	9298.49	11527.6
7345	UCHL1	564.58	569.56	582.49	669.24	661.82	643	11326	11341	11360	13426	13354	12940	576.12	602.747	11232.3	12199
5621	PRNP	96.56	97.68	86.47	279.79	266.36	263.76	4678	4694	4075	13671	13136	12939	94.6033	234.167	4451.33	11540
1282	COL4A1	45.59	47.38	38.48	109.75	108.6	107.04	5536	5680	4564	13190	13089	12930	41.99	126.643	4948	15210.3
595	CCND1	40.63	38.63	38.91	164.54	177.54	163.41	3187	3008	2967	12908	14008	12859	40.4367	184.67	3082.67	14616.3
960	CD44	145.31	135.16	131.56	184.83	181.32	185.14	9813	9624	9146	12569	12661	12828	133.733	188.533	9385.67	12568.3
677	ZFP36L1	311.28	324.14	301.89	211.64	216.55	218.01	18211	18814	17140	12371	12735	12776	295.85	206.98	16795	12209.7
1984	EIF5A	535.46	519.13	531.95	528.9	530.22	518.03	12867.9	12408.1	12558.3	12912.3	13115.8	12766.2	480.263	494.58	11269.1	12053.7
7812	CSDE1	161.51	163.17	163.93	176.47	169.31	176.22	11692.5	11630.9	11517.9	12713.9	12248	12730.8	158.957	167.183	11103	12153.3
11100	HNRNPUL1	220.21	213.87	216.73	179.78	182.86	186.82	14954.6	14394.5	14290.3	12195.7	12403.8	12651.3	202.107	183.19	13250.3	12520
10493	VAT1	265.1	258.02	249.4	235.9	249.17	248.04	13309	12857	12172	11843	12582	12492	267.413	260.373	13048	13187.7
10487	CAP1	172.98	175.5	163.66	263.95	260.22	244.38	8734	8796	8043	13343	13257	12412	161.307	230.137	7919.67	11747
6188	RPS3	435.99	433.65	466.1	486.25	462.29	450.58	11810	11618	12383	12737	12360	12277	456.547	417.707	11897	11369
3069	HDLBP	158.74	151.1	148.98	140.93	143.12	144.02	13340.8	12611.9	12206.8	11971.8	12165.9	12274.8	144.143	150.41	11765.2	12759.5
9697	TRAM2	82.25	75.72	76.51	89.9	94.71	93.2	10613.7	9718.3	9593.86	11606.4	12305	12076.7	79.06	90.6167	9924.18	11810.9
5757	PTMA	664.45	693.47	674.57	574.25	540.4	554.21	14544.7	15050.7	14341.4	12477	11811.8	12076.7	629.16	536.157	13390	11766.1
667	DST	31.5	35.26	30.77	27.45	27.38	35.81	10768	11945	10002	9106	9203	12048	35.4	37.22	11644.3	12737.7
4502	MT2A	840.94	691.74	738.19	1556.99	1821.46	1563.8	6445.5	5262.55	5500.46	11934.2	14042	12024	816.763	1496.22	6084.13	11570.9
6541	SLC7A1	58.11	55.37	52.34	82.44	80.84	87.88	7836	7412	6865	11107	10968	11891	54.7433	88.2967	7176.67	12012
51232	CRIM1	59.3	59.74	54.66	117.29	113.05	120.64	5990.99	5910.41	5270.56	11460	11147.7	11881.6	60.9	112.263	5868.6	11166.8
1289	COL5A1	80.57	77.45	66.41	75.3	77.51	76.66	12445	11870	9967	11614	12024	11862	78.19	110.053	11721.7	17100
10611	PDLIM5	35.31	36.81	38.59	104.78	103.74	112.69	3237.09	3308.76	3216.27	11017	10851	11733.8	39.2867	105.747	3618.97	11224
11273	ATXN2L	140.15	138.33	138.56	156.97	162.18	159.06	10362	10169	9934	11530	11951	11698	139.84	160.283	10076.3	11964.7
1973	EIF4A1	344.53	334.5	341.06	365.25	372.24	340.68	11693	11271	11253	12401	12710	11602	303.667	321.197	10019.3	10998.3
8407	TAGLN2	327.91	317.4	325.26	479.29	474.57	456.56	8267	7935	7979	12107	12042	11592	320.577	468.167	7856	11912
3106	HLA-B	762.36	780.24	648.13	408.88	397.98	397.85	22142.2	22493.4	18300.6	11876.1	11626.3	11591.9	669.727	428.363	18905.6	12553.9
1213	CLTC	72.19	72.69	75.64	91.56	85.99	91.99	9060.4	9051.29	9257.19	11477.6	10840.1	11571	79.6133	96	9712.67	12154.8
7536	SF1	157.38	148.08	160.83	175.99	181.55	193.52	9526	8991	9475	10452	10917	11523	153.023	172.78	9091	10438.3
3939	LDHA	256.16	256.5	265.48	297.37	284.67	284.68	10269.8	10205.5	10344.8	11913.3	11478	11445	246.757	274.99	9615.45	11113.7
488	ATP2A2	82.08	76.44	73.72	98.75	103.29	104.46	9045	8468	8127	10855	11203	11426	72.14	94.6433	7832	10400.7
7414	VCL	101.37	96.13	83.75	111.73	114.2	117.02	9841.77	9262.14	7906.08	10843.1	11146.4	11382.4	89.5233	134.017	8445.35	13123.3
6143	RPL19	948.3	919.81	981.42	919.06	918.65	878.88	12214	11770	12322	11836	11908	11356	901.963	884.02	11291	11491.3
6525	SMTN	72.19	70.47	69.48	172.74	179.25	175.25	4592	4445	4506	11149	11586	11216	71.34	174.327	4596.67	11392
4641	MYO1C	128.02	119.8	118.1	125.79	126.75	128.85	11094	10302.1	9945.91	10903.5	11051.4	11204	118.54	124.08	9984.29	10853.5
100463487	MTRNR2L9	1238.24	1309.61	1367.1	1255.82	1150.91	1232.75	11203.8	11761.5	12025.4	11363.2	10474.2	11189.5	1456.17	992.967	12804.5	9065.51
4691	NCL	225.01	224.39	203.24	228.66	207.5	223.94	11126	11013	9770	11307	10320	11108	205.36	211.07	9868.58	10533.3
23603	CORO1C	89.66	87.8	91.24	168.77	169.37	163.49	6114	5894	5998	11460	11563	11089	85.2167	150.717	5590.67	10382.3
5094	PCBP2	231.02	228.47	227.89	198.83	184.22	193.41	13194.8	12941	12639.6	11329.3	10582.7	11069.2	234.05	187.91	12987.5	10817.7
55752	2021-09-11	98.57	100.52	100.37	104.34	105.12	111.4	9453.75	9742.77	9541.44	10259.5	10370.3	10975.3	100.79	105.763	9542.83	10380.7
47	ACLY	130.2	121.41	117.9	144.05	149.25	137.16	10369	9596	9136	11462	11953	10972	183.11	255.67	14181	20542
8728	ADAM19	16.46	16.04	15.36	97	102.42	95.8	1911	1795	1685	10944	11700	10875	15.36	101.633	1695.67	11746
1727	CYB5R3	243	231.06	220.11	203.95	199.97	200.03	12988.5	12273	11442.8	10895.6	10752.9	10733.9	218.927	196.527	11374.6	10601.3
3609	ILF3	138.55	127.64	135.16	137.91	140.54	135.59	10506	9755	10128	10852	11021	10702	127.977	138.397	9618.33	10802.7
3875	KRT18	260.44	238.36	249.84	406.8	388.77	400.59	6804	6182.4	6389	10721	10256	10572	286.033	736.637	7310.67	19516
5478	PPIA	814.15	775.37	919.56	723.1	690.64	644.89	13516.7	12729.8	14620.3	11878.8	11341.4	10562.6	891.25	714.763	14284.9	11906.8
1173	AP2M1	346.17	350.19	337.49	299.07	306.7	298.1	12144	12194	11509	10493	10822	10491	336.213	298.483	11460.7	10564
163	AP2B1	146.41	137.34	133.63	95.95	100.68	100.55	15013	14124	13565	9970	10427	10453	128.7	90.1467	12948	9270.33
7335	UBE2V1	228.99	236.39	235.76	269.2	270.14	264.32	8993.81	9223.45	9028.48	10578.4	10678.9	10428.1	226.473	239.843	8663.67	9510.92
6167	RPL37	357.96	352.34	473.19	361.52	377.75	367.01	10126	9893	13013	10227	10748	10415	411.37	329.82	11309.3	9411
10399	RACK1	486.5	450.68	476.62	562.4	545.35	522.65	9625	8850	9167	11127	10852	10373	494.277	525.277	9504	10483
6147	RPL23A	574.45	596.7	613.37	633.03	623.52	599.2	9892.02	10198.8	10268.3	10901.2	10799.4	10351.1	599.893	588.543	10039.9	10224.6
2896	GRN	293.8	281.97	238.55	258.03	244.04	250.25	11948	11385	9466	10546	10008	10250	258.963	257.82	10252.7	10591.3
6709	SPTAN1	99.88	91.85	91.96	66.43	70.55	70.82	14402	13154	12886	9584	10246	10248	93.88	80.9	13159	11777.7
4605	MYBL2	141.74	135.91	140.21	194.66	194.04	202.12	7161	6818	6891	9837	9856	10247	125.723	174.71	6174	8904
1465	CSRP1	174.64	172.02	165.85	281.73	283.05	287.94	6164.97	6035.99	5697.4	9962.46	10069	10228.4	168	270.81	5772.7	9661.52
9883	POM121	87.75	84.54	82.74	86.01	93.04	94.35	9775.36	9371.53	9035.41	9350.95	10137.1	10219.3	79.0867	88.1567	8651.55	9735.26
7114	TMSB4X	1244.32	1308.57	1400.5	967.88	965.32	924.72	13600	14196	14881	10579	10612	10139	1324.79	1020.01	14072	11244
6132	RPL8	624.54	603.19	664.92	650.74	654.86	623.71	10066	9639	10406	10479	10622	10099	615.003	605.12	9623.67	9831.33
51400	PPME1	129.62	130.39	121.16	213.83	218.85	202.24	6438.98	6438.97	5882	10663.9	10942.9	10094	141.053	245.53	6841.31	12320.9
3488	IGFBP5	49.52	41.17	41.13	85.34	88.26	87.86	5666	4675	4575	9765	10157	10085	57.48	135.123	6391.33	15600
10971	YWHAQ	240.58	250.68	257.83	240.94	234.71	245.74	9841	10178	10253	9856	9657	10084	252.203	215.237	10026	8883
4026	LPP	19.55	19.17	20.85	26.87	27.08	29.94	6617.47	6415.88	6823.95	9017.3	9137.34	10082.1	20.26	28.83	6654.93	9750.27
81539	SLC38A1	26.59	24.4	23.57	77.26	78.54	84.32	3131.75	3069.58	3066.25	9300.04	9408.37	10027.8	28.0867	75.4167	3568.74	8732.88
8061	FOSL1	213.86	214.84	245.29	331.94	336.89	328.15	6457	6456	7171	10034	10223	9886	154.737	213.61	4520	6574
8878	SQSTM1	136.57	135.37	133.2	209.81	222.6	209.88	6483.52	6393	6209.53	9872.03	10544.7	9849.06	142.053	207.537	6592.74	9871.58
476	ATP1A1	153.61	146.18	130.8	146.84	144.06	142.15	10583	9989	8768	10106	9970	9838	134.387	146.563	9008	10173.3
4869	NPM1	391.33	425.63	410.79	409.54	384.36	376.87	10064.2	10864.7	10272.4	10526.2	9927.85	9711.71	384.743	374.873	9618.28	9728.23
351	APP	170.23	168.83	138.79	161.69	165.37	158.98	10189	10063	8276	10107	9957	9708	153.7	168.537	9172	10233.7
8570	KHSRP	129.99	127.22	127.63	125.29	125.55	128.02	9746	9461	9350	9417	9438	9654	124.32	121.827	9088.33	9187.33
10209	EIF1	283.85	283.48	311.78	416.85	402.12	403.77	6752	6693	7210	9916	9621	9635	281.383	335.013	6505	8039
6601	SMARCC2	109.03	102.2	111.01	110.03	107.71	112.89	9089	8539	9072	9303	9220	9533	112.763	114.553	9260.67	9681.67
6158	RPL28	598.9	529.76	565.88	553.37	548.48	524.12	10033.4	9125.06	9550.14	9859.23	9704.46	9465.98	557.88	533.77	9276.2	9423.34
3678	ITGA5	125.13	118.1	110.21	141.2	155.45	147.41	8057	7509	6784	9013	10009	9449	107.963	157.253	6681	10192
3992	FADS1	102.86	104.07	97.19	117.19	110.42	119.39	8182.92	8191.24	7539.05	9162.03	8828.95	9429.7	139.087	150.217	10758.1	11939.6
4673	NAP1L1	160.01	163.15	153.54	171.68	157.22	173.85	8395.78	8603.64	8120.3	9299.71	8556.06	9428.14	166.127	166.117	8723.34	8943.18
7531	YWHAE	405.35	416.25	404.07	302.28	293.28	283.97	13391.1	13652.9	12981.2	9991.89	9749.97	9415.98	388.717	286.53	12482.2	9553.23
7534	YWHAZ	185.47	197.01	205.46	170.53	158.6	168.98	10317	10840	11092	9455	8852	9403	199.467	152.323	10760	8537.67
7846	TUBA1A	246.07	246.37	239.73	257.11	249.81	268.93	8592.67	8555.65	8124.14	8951.98	8733.27	9375.18	298.027	373.4	10091.6	13085
7045	TGFBI	121.99	117.38	102.96	186.37	187.73	182.46	6230	5950	5112	9518	9643	9348	110.223	193.51	5471	9972
23645	PPP1R15A	106.64	121.82	113.88	232.98	225.1	215.12	4616	5234	4792	10085	9800	9341	88.3867	147.03	3718.33	6420.33
10992	SF3B2	189.57	178.17	173.12	181.79	178.16	176.69	9956	9279	8849	9534	9416	9303	174.687	179.243	8910.33	9497
7468	NSD2	76.23	71.45	75.43	69.58	69.67	69.36	10155.1	9486.41	9739.34	9248.83	9318.3	9282.03	72.79	68.03	9389	9117.96
23215	PRRC2C	51.32	48.68	46.27	41.83	43.12	48.22	9832	9264	8621	8018	8316	9268	45.8733	45.0367	8548.67	8707
4017	LOXL2	156.96	145.1	131.93	126.59	135.52	132.61	10926	10025	8928	8812	9488	9260	132.657	154.49	8974.33	10850
1809	DPYSL3	224.25	212.12	208.24	96.24	94.92	92.54	22329.9	20967.9	20088.5	9549.63	9477.77	9251.73	206.23	123.68	19909.3	12440.7
6241	RRM2	86.26	89.6	90.69	160.3	143.85	154.19	5159.34	5318.3	5278.79	9574.27	8649.65	9235.71	89.4667	123.96	5200.61	7477.96
3921	RPSA	471.14	454.2	501.64	456.1	470.31	439.28	9860.29	9435.24	10206.4	9545.91	9901.11	9223.1	464.097	433.68	9440.17	9155.85
1627	DBN1	167.49	163.11	169.44	170.53	184.96	168.8	9054.94	8727.94	8890.89	9224.85	10035.9	9151.71	159.013	197.223	8348.62	10749.2
8682	PEA15	116.1	116.91	117.42	209.55	212.31	203.1	5202	5197	5114	9420	9595	9136	119.153	202.36	5201.33	9182.67
23406	COTL1	206.73	203.31	207.48	266.36	282.89	270.5	6954	6788	6785	8960	9571	9128	193.473	274.343	6325	9310.67
3192	HNRNPU	74.66	78.92	74.09	74.68	68	72.64	9329.58	9791.37	8998.04	9336.63	8548.41	9104.17	75.0067	70.0067	9109.54	8831.1
5420	PODXL	53.06	49.11	44.27	82.1	87.12	83.5	5757.08	5289.93	4668.25	8912.65	9500.05	9094.29	48.14	85.64	5071.45	9378.43
23367	LARP1	67.23	64.03	63.69	69.2	73.52	75.04	8176.32	7673.63	7446.41	8336.58	8911.68	9093.47	64.4433	72.0967	7534.26	8799.41
5327	PLAT	30.04	28.45	25.57	168.07	173.07	155.21	1756	1652	1454	9835	10150	9087	37.6433	171.463	2146.67	10116.7
2195	FAT1	19.02	17.71	16.19	30.21	30.98	33.02	5203	4810	4307	8278	8563	9078	17.2833	32.7233	4590.33	9069.33
4176	MCM7	146.49	142.57	141.92	198.3	193.74	192.51	6800.48	6587.7	6465.23	9157.52	9052.09	9048.55	147.497	186.573	6696.87	8751.08
1975	EIF4B	93.91	91.13	92.71	125.4	114.47	121.41	6963	6706	6682	9297	8536	9029	97.4767	115.287	7023	8622
64855	FAM129B	108.37	109.56	106.03	129.67	128.55	128.64	7596	7609	7209	9074	9047	9029	103.807	128.237	7054.67	9061.33
23049	SMG1	21.74	22.11	22.74	28.12	28.66	31.45	6248.03	6285.16	6256.95	8167.06	8321.87	9026.14	24.7167	30.1733	6826.08	8795.87
54407	SLC38A2	109.83	114.54	114.86	101.28	97.93	102.6	9581	9924	9753	8828	8604	9022	131.977	106.323	11207	9373.33
9703	KIAA0100	68.55	63.48	60.65	65.49	66.15	66.18	9078	8470	7967	8845	8927	8979	63.9433	69.2667	8389.33	9409
23020	SNRNP200	89.83	83.28	84.39	65.75	65.34	67.32	11902	10952	10870	8712	8707	8948	83.2433	69.3833	10719	9274.33
4288	MKI67	89.16	86.75	84.89	33.42	34.41	42.37	18871	18116	17154	7060	7262	8925	80.28	36.5567	16309.3	7802.67
3190	HNRNPK	186.58	191.32	186.23	181.06	172.77	173.48	9483	9643	9192	9235	8850	8909	180.193	157.293	8906	8080
3371	TNC	61.94	54.83	44.83	68.7	76.8	67.01	8060.46	7085.89	5637.11	9074.83	10125.6	8897.29	51.1467	89.4667	6471.54	11881.6
967	CD63	624.96	608.88	641.35	602.64	633.94	585.32	9496	9115	9455	9137	9733	8893	589.65	578.423	8677.67	8814
1290	COL5A2	141.83	139.29	121.25	78.69	77.22	76.7	16388	15905	13650	9044	8943	8880	133.933	103.993	15017.3	12077.7
9761	MLEC	77.06	77.8	76.23	73.7	71.21	75.56	9045.08	9034.6	8698.29	8648.52	8424.13	8869.05	66.16	64.8333	7539.19	7768.48
4779	NFE2L1	109.67	103.13	93.78	111.67	111.16	110.13	8669	8203	7323	9101	9045	8857	87.3867	106.313	6858.33	8523.33
1729	DIAPH1	71.43	69.74	71.92	78.11	78.5	83.3	7574.99	7345.98	7425	8290	8387	8852	70.5933	75.59	7278	8091.67
5036	PA2G4	137.69	138.65	138.72	184.95	182.39	184.43	6577	6574	6442	8835	8763	8838	129.953	155.72	6033	7504.67
11034	DSTN	255.2	260.26	269.86	303.1	283.71	284.33	7833	7935	8074	9309	8815	8808	299.173	326.953	8928	10153
6122	RPL3	436.47	430.46	456.64	382.35	377.3	365.82	10479	10258	10658	9180	9111	8806	440.67	364.823	10282.3	8833.33
826	CAPNS1	522.25	486.35	502.44	388.22	406.87	403.19	11279	10437	10564	8428	8883	8771	508.833	397.697	10702.7	8669.67
567	B2M	895.43	959.6	929.57	526.06	536.49	493.19	15931.6	16932.1	16104.4	9317	9573.02	8757.91	916.22	508.22	15913.6	9115.48
5589	PRKCSH	240.82	217.24	193.58	224.6	236.11	232.34	9032	8083	7066	8427	8913	8746	197.927	224.39	7217.33	8489.67
308	ANXA5	306.9	325.49	310.94	321.63	312.96	300.8	8842	9309	8708	9267	9068	8693	312.347	280.603	8744.33	8157
6780	STAU1	134.7	127.82	133.61	132.89	134.2	136.11	8458.79	8022.13	8187.4	8487.1	8611.74	8692.8	132.613	132.99	8144.83	8494.14
2305	FOXM1	188.92	188.57	174.48	127.72	135.73	133.89	12187.5	12081.9	10967.5	8256.86	8805.98	8677.25	165.747	120.02	10410.5	7806.06
6830	SUPT6H	81.88	76.75	75.88	73.35	75.08	78.29	9052.77	8410.4	8141.23	8088.78	8285.19	8665.13	76.9667	73.9667	8258.03	8213.54
22839	DLGAP4	93.93	90.81	92.51	114.15	125.95	126.2	6410	6150	6115	7799	8646	8660	88.6667	130.657	5892.67	9015.67
3843	IPO5	42.52	44.19	43.79	79.98	77.4	79.74	4598	4740	4602	8645	8417	8651	44.2267	68.5367	4647	7475.33
824	CAPN2	91.27	95.07	88.53	133.57	139.57	133.44	5916.61	6102.84	5594.56	8631.37	9001.48	8647.87	81.3433	127.887	5095.81	8410.75
5725	PTBP1	135.57	127.23	124.91	148.38	149.91	144	8080.29	7552.34	7262	8866	9027	8641.04	120.803	139.59	7024.66	8431.07
9349	RPL23	750.92	759.77	822.55	924	876.3	859.12	7487	7519	7973	9213	8788	8593	741.01	810.237	7180.33	8148
6205	RPS11	792.28	792.28	897.41	845.4	781.43	761.69	8907.84	8841.69	9809.07	9505.39	8836.95	8591.06	849.057	735.203	9278.17	8338.05
3157	HMGCS1	77.6	82.54	84.96	114.64	103.09	108.55	6097.5	6494.42	6539.93	9028.18	8087.74	8571.21	181.98	172.987	13958.9	13675.5
8085	KMT2D	22.17	20.16	19.01	21.29	22.31	23.64	8045	7252	6675	7700	8102	8561	19.7667	23.0333	6952.77	8426.67
6749	SSRP1	177.59	172.32	173.88	168.91	172.97	165.4	9133	8789	8697	8698	8945	8538	163.95	162.467	8192.67	8423.33
1495	CTNNA1	130.89	127.64	117.98	134.62	134.63	127.6	8746.04	8358.62	7554.64	8913.06	8968.64	8536.73	136.543	149.503	8810.47	10013.6
811	CALR	526.89	510.82	449.22	261.37	256.82	244.9	18219	17532	15101	9038	8932	8495	365.667	230.55	12289	8043.77
6651	SON	85.63	87.5	91.79	72.51	71.31	77.69	10142	9978	9660	7915	7798	8486	90.74	67.7733	9649.33	7980.67
10174	SORBS3	205.27	209.36	202.06	228.18	223.58	227.65	7626	7718	7302	8461	8333	8471	205.947	211.723	7435.33	7931
3146	HMGB1	186.3	191.51	196.12	202.46	189.75	187.06	8204.6	8404.37	8459.03	8976.84	8566.27	8434.43	178.393	166.763	7680.22	7546.61
4853	NOTCH2	62.46	60.45	54.58	38.48	38.92	39.84	13164.4	12649.4	11177.2	8112.55	8250.97	8423.72	60.33	42.6033	12356.4	9063.47
23787	MTCH1	192.1	188.76	185.86	220.87	232.14	220.08	7245	7057	6875	8357	8867	8419	188.937	229.05	6915	8829.33
7317	UBA1	140.69	132.3	130.87	111.78	120.15	113.95	9973.31	9440.19	9259.23	8197.31	8862.45	8407.67	128.06	119.203	8949.86	8765.5
3105	HLA-A	526.04	515.36	452.64	287.62	277.96	275.96	15991	15560.7	13403.3	8731.35	8480.08	8400.75	452.737	291.547	13386.9	8929.86
6134	RPL10	204.71	192.41	204.81	222.34	226.66	203.27	8421.88	7862.78	8180.46	9119.24	9375.74	8395.22	194.81	207.477	7807.11	8617.64
754	PTTG1IP	131.4	130.2	129.02	165.81	171.02	162.13	6760	6650	6454	8526	8848	8367	131.517	188.603	6576	9789.67
65125	WNK1	44.85	43.09	41.45	39.35	40.51	44.14	8404.48	8010.8	7532.04	7415.37	7695.24	8363.34	43.94	43	7995.56	8181.62
5660	PSAP	200.29	195.69	170.61	169.61	165.01	158.05	10550	10231	8736	8933	8741	8351	181.89	172.107	9310.67	9143.67
1655	DDX5	115.52	119.56	122.45	121.11	113.9	117.39	8195.59	8406.1	8454.02	8595.19	8124.21	8345.47	116.147	112.317	8000.43	8040.03
81876	RAB1B	308.42	313.23	299.24	245.53	240.89	233.71	10937	11015	10313	8705	8595	8318	262.51	208.507	9048.67	7462.67
4637	MYL6	643.78	667.57	777.67	677.15	608.69	597.63	8793.93	9070.76	10350.4	9257.26	8365.19	8193.27	690.01	599.38	9169.14	8249.44
55700	MAP7D1	133.76	127.86	128.65	136.37	139.54	135.88	8032	7570	7501	8199	8429	8184.74	122.85	139.727	7168.67	8480.33
10409	BASP1	248.87	254.45	258.05	254.76	240.83	240.59	8489.99	8595	8528	8670.97	8211	8182	253.737	261.157	8401.32	8963.33
10749	KIF1C	67.79	62.09	62.72	77.18	78.29	77.76	6966.46	6365.63	6385.7	8009.46	8200.37	8171.05	62.2433	77.7767	6279.04	8087.23
6161	RPL32	270.53	258.14	284.24	293.71	291	272.92	8079.4	7653.35	8254.48	8770.87	8747.92	8168.94	262.997	269.1	7631.18	8106.79
27125	AFF4	35.4	35.4	35.76	41.19	42.69	46.83	6157	6115	6046	7144	7465	8161	37.3867	45.3333	6315.33	7956
6191	RPS4X	434.87	447.88	477.52	519.91	486.44	479.35	7376.1	7540.47	7874.26	8818.93	8298.95	8156.55	465.663	455.587	7676.58	7796.38
6154	RPL26	667.12	699.09	855.66	753.95	783.68	791.96	6831	7113	8513	7767	8066	8152	754.94	696.527	7495.33	7217.67
10644	IGF2BP2	58.9	57.13	55.85	127.44	126.27	125.41	3777	3641	3480	8243	8185	8149	56.25	122.053	3529	7857.33
1611	DAP	196.64	187.62	182.83	207.31	206.09	190.7	8363	7920	7559	8817	8816	8136	184.203	225.697	7613	9684
3187	HNRNPH1	159.82	169.41	184.25	160.88	155.76	160.9	8064.03	8437.04	9107.04	7854.47	7710.67	8093.96	179.74	150.83	9077.51	7617.1
57142	RTN4	136.06	145.41	132.4	186.32	183.62	183.84	5987.32	6352.52	5631.99	8153.97	8082.09	8086.01	136.277	176.763	5799.38	7817.72
29927	SEC61A1	104.08	102.16	94.46	124.38	131.19	120.87	6910.86	6733.07	6097.36	8259.16	8761.76	8051.02	98.5067	125.84	6356.65	8431.18
22948	CCT5	114.45	116.94	120.75	140.89	140.48	125	7286	7426	7471	9004	9020	8049	109.28	123.217	6816.33	7965.33
6574	SLC20A1	70.41	68.59	68.11	136.4	133.99	130.31	4322	4194	4064	8394	8285	8048	73.6233	128.913	4393.67	7983.67
6421	SFPQ	132.55	137.53	128.54	120.32	120.84	124.4	8221.75	8750.57	8578.46	7708.6	7731.09	8040.38	126.843	123.39	8357.35	7735.13
170954	PPP1R18	54.69	54.43	56.34	113.97	114.41	116.34	3674.13	3698.3	3717.31	7987.85	7859.96	8033.58	54.3833	109.15	3515.65	7534.67
6520	SLC3A2	68.82	64.74	66.79	235.72	243.58	226.04	2500.02	2337	2340.01	8340.01	8668.36	8024.18	63.84	206.843	2232.27	7388.34
2969	GTF2I	144.45	147.19	143.77	96.8	94.48	97.9	11816.7	11939.1	11424.9	7908.01	7764.04	8023.18	146.197	108.073	11619.3	8909.17
7168	TPM1	229.08	235.05	235.49	238.62	236.59	229.02	8024.85	8195.64	8297.14	8371.56	8440.05	8013.16	253.547	310.43	8824.64	10926.1
84726	PRRC2B	44.77	41.54	39.95	36.1	38.28	39.19	9106	8386	7899	7343	7830	7995	41.3167	41.3133	8167.33	8476
861	RUNX1	34.6	32.28	33.3	59.54	63.87	67.03	3814	3679	3708	7129	7534	7985	32.1333	64.73	3572.33	7405.67
4267	CD99	357.27	355.71	339.47	343.64	359.83	340.69	8339.87	8254.14	7742.71	8041.18	8463.38	7982.15	325.48	325.047	7397.38	7673.18
1642	DDB1	108.8	103.91	98.52	100.17	104.64	99.43	8669	8218	7632	7982	8386	7948	97.89	102.063	7580.67	8205.33
3897	L1CAM	98.8	91.85	82.08	83.8	88	85.87	9082	8378	7347	7714	8144	7931	91.7367	100.297	8199	9307
3181	HNRNPA2B1	244.79	276.92	273.03	195.63	178.01	182.41	10626	11971	11779	8420	7848	7922	273.6	189.51	11794.3	8314
857	CAV1	182.07	189.6	185.74	180.13	184.68	167.35	8523	8813	8486	8541	8760	7921	189.41	204.673	8625.33	9698
4323	MMP14	41.39	38.71	34.44	121.18	130.36	120.27	2717	2522	2198	7955	8607	7920	35.1	112.323	2239.33	7438
6711	SPTBN1	61.74	54.21	54.47	42.97	45.27	46.44	10317	9086	9218	7300	7655	7910	57.1133	48.6333	9502	8228.33
27063	ANKRD1	15.56	15.93	19.31	251.19	246.52	220.2	556	565	671	8978	8862	7895	17.6	189.09	611.333	6817
29123	ANKRD11	35.04	34.28	35.46	44.92	46.25	45.7	6026.62	5860.82	5922.03	7736.65	8012.87	7893.46	34.5367	46.6733	5778.29	8085.93
55209	SETD5	49.64	48.72	51.06	56.9	58.17	59.54	6518.33	6344.06	6545.82	7460.71	7693.38	7875.74	52.7033	60.31	6747.61	8020.85
7003	TEAD1	32.05	32.92	31.84	41.46	41.46	45.35	5545	5653	5356	7174	7215	7871	34.3633	45.9667	5778	8025.33
6130	RPL7A	470.58	478.46	516.98	507.98	501.83	498.03	7409	7477	7913	7998	7947	7866	481.033	461.177	7360.67	7324.33
6721	SREBF2	101.59	97.87	86.37	85.68	84.35	87.52	9195	8889.82	7742.76	7737.47	7524.39	7864.33	105.96	97.7367	9437.7	8884.39
9045	RPL14	439.25	442.89	492.91	496.19	504.16	515.5	6662.38	6678.47	7264.17	7524.01	7689.17	7839.19	447.28	457.15	6599.46	6995.35
3916	LAMP1	219.6	200.94	179.29	190.89	187.43	178.95	9535.98	8787.04	7674.91	8210.1	8206.22	7826.61	187.043	168.38	7960.08	7422.93
55970	GNG12	63.65	66.13	68.04	97.44	91.1	96.87	5133	5284	5305	7832	7372	7818	69.1033	88.2333	5403	7168.67
831	CAST	107.19	108.57	103	84.35	86.45	93.45	9007.79	9053.54	8408.27	7032.88	7243.17	7809.55	113.553	93.5967	9255.63	7892.48
808	CALM3	308.15	302.6	292.15	195.29	182.24	196.51	12246.5	11905.6	11296.1	7769.67	7281.8	7803.49	271.613	185.75	10390.4	7431.98
6418	SET	141.27	146.12	142.72	154.26	144.51	145.27	7518.96	7719.65	7378.61	8216.95	7744.7	7752.55	151.597	148.273	7841	7973.32
55379	LRRC59	102.72	107.04	105.75	150.03	151.96	145.36	5454.23	5641.5	5459.17	7966.49	8116	7742.78	97.63	136.187	5038.49	7296.13
682	BSG	281.57	263.29	243.8	244.09	240.07	244.96	8848	8216	7452	7670	7590	7723	248.467	234.067	7588.33	7423.67
57551	TAOK1	31.31	31.54	33.08	30.24	30.03	34.61	6958.92	6956.65	7147.3	6720.81	6712.66	7716.4	33.86	31.2333	7313.45	7003.7
26020	LRP10	47.37	46.88	43.31	58.54	60.73	60.83	5995.11	5856.91	5301.98	7395.57	7709.93	7702.64	44.1267	55.47	5406.76	7070.29
3956	LGALS1	1348.03	1335.81	1524.23	872.01	885.29	797.68	12968	12755	14255	8389	8566	7698	1395.88	821.19	13051.7	7967.33
3313	HSPA9	82.53	83.6	80.99	125.92	123.87	119.84	5282	5311	5039	8059	7974	7694	78.88	108.477	4906.33	7006
1191	CLU	229.11	225.24	196.27	210.08	208.9	208.13	8376	8217	7004	7687.98	7699	7676	200.513	214.77	7159	7938.32
10627	MYL12A	348.83	358.12	381.82	460.99	452.08	431.39	6310.02	6381.79	6759.92	8205.75	8073.38	7668.24	374.017	450.477	6569.54	8094.46
1601	DAB2	61.96	60.79	59.1	84.86	90.29	90.3	5211	5073	4835	7130	7639	7616	67.2967	95.1633	5501.33	8078
6194	RPS6	518.36	516.04	525.89	541.81	546.92	515.9	7578	7488	7474	7921	8042	7566	491.37	475.187	6981	7007.67
7042	TGFB2	8.2	8.72	8.08	66.78	61.68	69.44	890	941	854	7250	6736	7562	9.47667	74.1833	1000	8127.33
10313	RTN3	154.66	156.16	140.6	156.33	148.61	155.92	7369.95	7376.19	6506.71	7555.26	7193.84	7549.14	149.07	142.8	6898.37	6927.77
283373	ANKRD52	44.2	43.88	45.37	47.19	48.23	48.1	6865	6796	6916	7368	7578	7547	44.3667	50.8367	6723.33	7950.33
7169	TPM2	330.89	333.74	357.15	341.91	338.34	325.82	7726	7644	8073	7826	7823	7505	321.087	338.767	7236.66	7836
11176	BAZ2A	47.2	43.42	41.55	42.07	45.83	47.26	7334.61	6759.11	6489.73	6739.65	7162.19	7496.6	46.9233	52.5867	7225.82	8169.78
79143	MBOAT7	194.42	191.77	171.83	199.35	206.34	200.04	7238.02	7141.01	6188.02	7483	7708.94	7496	163.623	206.873	5937.34	7784.74
25932	CLIC4	50.52	57.17	54.07	94.83	92.41	92.08	4098	4603	4264	7693	7540	7493	54.4967	81.17	4296.33	6643.67
11098	PRSS23	159.99	157.81	149.68	103.34	105.71	104.43	11500	11252	10469	7405	7627	7492	143.217	116.123	9981.33	8451.33
2923	PDIA3	185.94	189.97	161.07	145.28	133.96	134.06	10350	10496	8716	8087	7500	7486	156.413	125.173	8461.67	7031
6464	SHC1	125.06	127.19	123.6	123.96	124.54	125.23	7569.34	7506.36	7187.41	7403.45	7453.44	7469.99	118.2	123.997	6887.22	7472.28
7086	TKT	141.23	129.27	127.89	192.34	196.71	183.49	5642.92	5141.33	4968.85	7757.47	7991.39	7437.96	145.833	240.247	5691.33	9832.32
5879	RAC1	175.5	182.71	167.32	172.81	173.93	173.94	7471	7723	6926	7360	7454	7431	164.257	158.007	6799	6789.67
6510	SLC1A5	81.63	76.05	74.39	140.8	145.92	142.34	4261.11	3932.47	3760.64	7309.66	7634.59	7411.22	75.5233	145.833	3827.35	7675.07
6624	FSCN1	81.42	78.11	78.89	143.29	152.48	144.98	4144.67	3946.44	3903.82	7294.45	7806.97	7403.56	75.2367	143.757	3722.51	7383.16
2821	GPI	80.14	75.57	75.05	93.38	94.99	95.04	6201	5822.57	5672.88	7220.69	7386.31	7377.79	72.6067	95.54	5499.49	7437.51
2950	GSTP1	407.21	400.59	418.93	451.55	442.64	432.07	6922	6759	6923	7676	7568	7368	393.503	411.73	6501.33	7060.33
26064	RAI14	49.33	54.59	49.25	76.05	74.16	81.16	4448	4887	4325	6862	6736	7348	52.85	80.79	4632.33	7365.33
7917	BAG6	120.04	108.13	103.15	107.48	106.8	107.59	8138.1	7266.09	6810.42	7324.72	7323.08	7343.05	105.513	106.467	6951.65	7296.56
5355	PLP2	460.26	445.33	486.7	376.56	380.55	391.86	8596.45	8255.76	8837.27	7033.39	7148.99	7342.11	414.737	303.013	7528.56	5710.05
72	ACTG2	136.5	128.99	130.78	322.83	342.73	310.02	3218.78	3022.41	2990.76	7615.2	8144.72	7320.48	110.31	348.63	2533.89	8296.28
9031	BAZ1B	55.92	58.03	57.31	57.65	56.12	63.38	6442	6626	6439	6626	6496	7320	55.9733	56.5267	6274.67	6564
25999	CLIP3	142.88	134.3	130.24	103.7	111.68	118	8793.57	8204.57	7793.46	6382.37	6912.85	7285.76	143.077	125.017	8558.46	7762.37
5792	PTPRF	67.57	64.66	56.63	53.36	54.31	53.56	9175	8713	7462	7210	7343	7270	54.7133	54.21	7186.67	7377.33
27	ABL2	14	13.95	14.49	32.35	33.76	34	2997.1	2906.95	3016.37	6855.69	7243.96	7243.61	15.4267	30.3367	3195.44	6484.37
29102	DROSHA	79.27	76.69	77.51	79.14	81.55	85.69	6716	6456	6425	6656	6996	7237	73.3567	81.7633	6026	6949.67
2782	GNB1	135.86	134.27	132.13	131.55	135.11	129.65	7598	7457	7183	7315.99	7564	7234	130.85	128.557	7091.66	7240.99
7314	UBB	680.95	678.3	675.71	453.43	479.79	436.84	11061.9	10893.7	10759.8	7585.36	7923.38	7203.39	625.617	426.853	10016.1	7028.38
9180	OSMR	64.2	67.9	61.86	73.99	74.46	77.18	5928.97	6158.64	5608.91	6775.12	6884.22	7178.81	60.85	82.5533	5437.26	7704.6
2260	FGFR1	93.02	92.78	88.45	78.58	85.8	80.08	8326.63	8266.35	7706	7093.06	7670.72	7172.22	85.6967	78.5433	7456.47	7048.86
10299	2021-03-06	59.03	59.89	57.92	63.81	62.53	65.74	6032.37	6282.47	6119.28	6864.83	6739.28	7149.01	62.2767	62.9267	6498.47	6580.85
8073	PTP4A2	87.91	91.11	89.23	99.39	92.97	103.55	6128.25	6245.13	5966.75	6907.22	6417.83	7145.88	85.6367	91.6067	5789.94	6435.9
6137	RPL13	91.75	91.73	99.48	89.08	87.19	86.1	7577.48	7519.15	7992.17	7373.58	7262.9	7132.16	95.0233	84.41	7632.96	7046.07
10492	SYNCRIP	90.82	94.35	93.16	107	100.63	106.26	5642	5866	5899	7098	6674	7102	92.94	97.4067	5889.33	6392
55690	PACS1	94.74	91.46	93.09	85.16	87.2	92.76	7222	6912	6870	6483	6630	7069	96.2	99.9667	7110.67	7637.67
6695	SPOCK1	75.72	75.45	70.64	77.58	75.73	79.62	6691	6618	6069	6856	6731	7058	79.4667	79.2667	6824.33	7068.33
9320	TRIP12	51.46	48.98	52.68	44.48	44.73	46.23	7806.45	7348.26	7775.67	6731.02	6744.16	7049.61	54.13	45.1967	8017.98	6873.36
5230	PGK1	127.5	128.43	128.32	170.61	169.9	159.57	5613	5612	5492	7511	7523	7047	126.087	164.073	5394.67	7288
50807	ASAP1	45.75	45.25	43.81	55.43	58.35	61.97	5176	5090.99	4798	6302	6646	7045	46.0833	63.1433	5064.99	7231.33
285704	RGMB	41.54	41.82	45.49	90.19	93.86	89.67	3208	3155	3368	7063	7388	7026	41.2967	75.83	3072.33	6021
5768	QSOX1	115.96	108.96	98.48	131.57	139.84	128.14	6391	6008	5294	7122	7585	7002	101.717	124.743	5477	6842.33
8079	MLF2	260.22	265.99	266.39	267.17	254.02	267.78	6804	6886	6779	6971	6696	7001	265.687	291.227	6743.33	7665.33
689	BTF3	371.47	387.63	400.49	399.95	375.46	383.64	6748	6979	7061	7274	6857	6989	404.833	356.72	7130	6546.67
3799	KIF5B	78.74	87.96	78.28	61.38	57.99	66.55	8271	9164	7977	6397	6127	6982	81.59	61.22	8270	6478
5052	PRDX1	215.15	215.55	225.3	384.79	393.25	383.14	3892.86	3877.99	3965.48	6988.14	7169.21	6966.61	222.537	351.647	3909.34	6433.15
3482	IGF2R	28.12	25.22	21.49	24.83	27.03	26.85	7264.86	6467.93	5399.46	6417.3	7024.75	6960.43	22.97	24.2767	5768.09	6329.14
6128	RPL6	447.19	458.89	447.9	431.33	431.59	397.99	7794.08	7922.85	7603.5	7567.76	7589.71	6957.71	397.503	385.933	6764.53	6804.68
7184	HSP90B1	251.34	264.6	226.84	137.62	131.05	132.81	13100	13689	11494	7173	6870	6944	204.887	122.423	10378.7	6440
6897	TARS	93.52	93.19	91.83	144.56	139.28	137.1	4772	4673	4530	7314	7043	6929	94.8833	136.37	4654.67	6956.67
10728	PTGES3	165.9	176.13	178.9	201.95	187.76	188.93	6061.45	6387.97	6376.43	7343.21	6886.48	6922.5	173.14	164.293	6126.3	6046.28
51312	SLC25A37	38.22	40.71	43.6	86.83	89.47	90.28	2877.16	3063.54	3259.64	6555.13	6811.85	6911.58	45.3833	94.35	3380.17	7164.98
5865	RAB3B	19.64	18.98	19.38	27.72	27.6	29.69	4509.55	4349.81	4407.34	6448.09	6466.62	6896.29	20.8833	29.5767	4687.32	6881.68
3329	HSPD1	128.58	135.6	131.93	181.12	173.03	162.57	5417.19	5671.24	5405	7633	7334	6872.05	120.003	153.947	4914.12	6546.68
23657	SLC7A11	2.64	2.56	2.5	35.52	33.4	39.53	386.55	449.97	428.7	6054.64	5602.71	6855.25	3.30333	34.1867	559.123	5549.81
3151	HMGN2	422.09	435.22	442.09	192.22	183.41	191.14	15046.8	15399.7	15321.1	6852.44	6576.45	6835.44	402.643	173.183	13950	6228
154810	AMOTL1	22.06	20.41	18.61	41.48	41.48	43.44	3201	2988.99	2803.99	6249.99	6421.79	6815	20.59	37.6867	3097.29	5719
60312	AFAP1	53.71	49.68	48.94	46.99	47.9	49.88	7303.1	6705.02	6470.31	6385.5	6565.7	6788.72	49.9467	55.0833	6598.17	7553.89
57636	ARHGAP23	58.18	56.03	51.87	63.48	66.47	68.19	5781	5561	5103	6385	6703	6783	55.3967	67.5733	5439.67	6698.33
10163	WASF2	54.92	52.07	53.77	60.03	60.67	64.49	5743	5404	5466	6277	6381	6765	54.3	65.3067	5518	6889
1266	CNN3	114.81	124.64	116.25	188.8	179.51	175.15	4419.51	4756.63	4357.15	7252.6	6943.75	6758.06	136.383	206.467	5094.68	8012.9
8924	HERC2	42.82	38.95	42.94	38.2	41.98	39.32	7451.54	6730.2	6866.14	6273.25	6848.01	6757.33	45.6967	44.8267	7250.52	7321.36
4650	MYO9B	36.03	32.6	34.24	44.88	48.41	48.11	5038	4524	4654	6275	6809	6749	35.1667	48.05	4778.67	6776.67
79144	PPDPF	659.01	656.66	664.75	502.43	479.99	467.4	9475	9371	9292	7224	6942	6741	633.573	460.197	8854	6676
309	ANXA6	147.55	148.04	140.4	150.51	156.22	143.68	6769	6765	6303	6934	7263	6670	141.497	163.39	6329.33	7595
22919	MAPRE1	132.75	135.16	132.37	146.96	141.74	138.94	6334	6401	6140	7012	6802	6650	125.683	134.063	5828	6454.33
6238	RRBP1	98.23	90.82	85.22	92.01	96.34	96.79	6708	6154	5658	6283	6622	6631	92.0767	107.677	6114.67	7415
23164	MPRIP	26.33	25.85	25.46	28.74	30.32	30.98	5601.94	5428.2	5231.86	6176.53	6557.9	6621.91	25.8433	29.8267	5342.84	6485.61
1969	EPHA2	33.34	33.55	32.37	92.36	93.74	91.93	2402.02	2415.19	2263.66	6658.25	6775.56	6618.09	33.1533	81.0033	2318.28	5885.85
100101267	POM121C	58.51	52.8	52.55	53.75	58.61	61.28	6286.76	5630.98	5489.21	5775.07	6333.78	6605.41	50.53	53.7	5276.2	5821.14
9448	MAP4K4	41.13	38.86	40.99	48.32	46.66	48.86	5538	5194	5347	6509	6327	6595	45.5467	44.6667	5949.67	6073
10383	TUBB4B	351.85	337.52	343.18	240.95	245.45	229.08	10089.4	9606.57	9567.02	6909.49	7079.45	6589.77	291.9	214.227	8135.67	6197.56
22985	ACIN1	108.43	103.64	112.54	104.71	106.41	99.62	7191.75	6842.95	7193.17	6736.57	6728.85	6586.31	112.66	101.357	7073.39	6617.26
103910	MYL12B	329.55	340.29	356.37	384.47	390.01	371.04	5860.98	5992.21	6176.08	6801.25	6940.62	6584.76	348.743	352.887	5995.46	6295.88
22913	RALY	200.02	192.55	198.73	234.14	234.16	232.21	5615	5417	5454	6701	6663	6582	198.03	224.81	5427.33	6444.33
1654	DDX3X	70.32	75.8	77.18	74.9	74.59	75.93	6080.75	6507.18	6506.35	6457.16	6486.07	6579.66	74.8733	67.4	6299.37	5873.15
6176	RPLP1	729.19	746.5	876.49	874.98	804.53	747.06	6390.97	6493.99	7471	7664.98	7095.96	6564.97	852.713	743.443	7265.32	6575.29
3725	JUN	181.11	200.25	175.23	120.18	116.98	107.85	10980	12050	10328	7286	7133	6559	148.133	97.8967	8729	5987.67
30846	EHD2	171.3	163.55	159.37	90.06	96.63	99.81	11209.6	10623.1	10138.9	5893.74	6359.95	6552.23	153.433	104.09	9758.97	6871.96
1431	CS	100.97	99.46	100.24	118.25	118.12	120.43	5475	5353	5284	6412	6442	6551	95.26	112.373	5020.33	6147.33
64710	NUCKS1	95.42	97.07	101.77	54.24	50.52	58.13	10689	10805	11125	6100	5730	6543	103.193	52.89	11253.3	5982.33
4735	2021-09-02	110.16	114.24	115.18	107.88	105.52	104.99	6825.58	7070.46	6975.69	6712.27	6599.51	6540.52	109.083	96.9967	6595.49	6059.3
4907	NT5E	70.08	73.64	67.84	96.49	98.08	87.99	5203	5424	4899	7114	7323	6533	71.99	92.2467	5193	6888
293	SLC25A6	191.94	183.6	193.58	246.64	233.01	243.74	5125	4866	5025	6586	6258	6529	195.723	249.533	5079.33	6721.33
26135	SERBP1	49.01	51.02	50.17	56.07	51.28	52.63	6053.98	6253.96	6025.44	6930.1	6369.25	6519.11	50.3667	49.4567	6047.27	6164.25
28964	GIT1	51.18	53.45	53.26	93.06	98.5	97.69	3425	3562	3482	6276	6647	6494	53.3433	94.6567	3463	6363.67
9859	CEP170	16.97	18.32	16.91	44.01	44.57	50.53	2170.11	2324.51	2098	5658.72	5783	6486.92	19.5833	45.7533	2419.45	5942.45
3716	JAK1	66.13	65.85	65.99	72.02	69.56	70.97	6031.68	5957.24	5851.1	6559.54	6371.41	6481.6	69.6533	73.45	6163.46	6765.11
114823	LENG8	86.67	88.49	107.91	69.5	68.91	65.77	8573.19	8675.96	10242.1	6799.06	6744.06	6478.73	98.11	82.3267	9444.72	8134.91
2017	CTTN	122.78	119.94	123.62	128.87	138.33	129.4	6024.37	5957.02	5975.55	6426.2	6806.1	6470.04	117.457	130.35	5598.06	6405.89
9689	BZW1	85.02	86.58	95.22	124.55	116.39	119.27	4599	4637	5012	6716	6319	6464	90.7233	100.593	4759.33	5477.33
5223	PGAM1	180.08	173.99	187.22	201.29	198.92	190.79	6082.3	5830.51	6143.09	6798.39	6757.79	6462.97	170.22	187.837	5586.49	6395.64
4035	LRP1	35.28	31.86	25.32	22.45	23.62	23.46	9681	8677	6757	6162	6520	6461	27.8767	27.04	7434.67	7488
6159	RPL29	617.75	585.21	656.26	577.5	586.49	519.9	7588	7159	7903	7069	7271	6457	609.173	535.003	7312.67	6641
5062	PAK2	49.52	49.7	50.27	54.09	52.62	57.41	5554.83	5513.24	5470.93	6031.52	5915.41	6456.8	52.4533	50.8033	5688.57	5740.8
83442	SH3BGRL3	386.98	383.15	373.35	326.66	339.72	323.43	7699	7566	7221	6499	6798	6455	372.06	318.683	7194	6396.67
1192	CLIC1	248.78	241.86	244.01	328.72	347.8	300.2	5311.52	5144.96	5148.17	7063.01	7497.02	6447.17	240.637	324.727	5022.3	7026.89
440345	NPIPB4	54.71	66.28	71.67	83.42	88.37	90.09	3878.19	4614.22	4932.81	5933.09	6324.63	6444.8	74.66	87.6667	5141.13	6305.6
22974	TPX2	206.51	199.47	199.45	98.76	100.04	103.33	12818	12251	11983	6122	6222	6409	186.88	97.1233	11236	6083.67
93487	MAPK1IP1L	116.75	114.1	116.45	144.17	134.31	138.35	5040.83	5015.41	5136.41	6476.55	6018.31	6385.45	118.543	120.807	5316.08	5364.84
3185	HNRNPF	112.61	110.91	110.69	133.92	126.26	130.03	5512	5392	5257	6543	6237	6383	112.937	120.797	5370.67	5963
2547	XRCC6	223.01	215.28	214.15	163.31	167.76	161.37	8733	8377	8182	6419	6623	6374	205.057	164.077	7819.67	6491
6171	RPL41	845.53	815.26	1079.73	873.92	836.05	771.8	6919.09	6620.68	8529.61	7160.49	6896.85	6358.96	944.283	719.067	7460.49	5968.86
153769	SH3RF2	11.42	10.54	11.33	73.67	85.5	78.98	926.61	889.51	912.8	5855.64	6731.64	6357.9	10.5167	77.2833	876.87	6023.97
10155	TRIM28	151.72	145.53	146.96	125.58	120.37	119.37	8071	7684	7575	6683	6441	6353	141.253	117.04	7290	6267
7458	EIF4H	126.92	126.45	127.55	152.42	143.65	138.59	5773	5704	5632	6921	6562	6317	125.173	130.663	5526.33	5991.33
6202	RPS8	591.4	585.45	623.52	582.47	585.32	510.64	7293	7166	7475	7183	7260	6317	562.92	525.213	6746.33	6532.67
51199	NIN	34.9	35.3	32.26	30.67	31.7	37.87	5477	5725	5154	5139	5193	6311	33.5433	36.76	5570.67	5898
10963	STIP1	163.44	163.26	157.45	172.29	167.16	157.47	6535	6483	6125	6882	6723	6311	141.183	159.95	5490.67	6449.67
4297	KMT2A	19.94	18.64	17.5	19.17	20.31	21.83	5775	5426	4970	5515	5883.01	6295	19.5833	21.4867	5492.67	6268.34
6208	RPS14	599.01	614.94	764.67	688.73	663.79	633.92	5940	6033	7348	6827	6617	6294	680.203	593.317	6533	5931.67
118	ADD1	110.49	105.95	102.71	87.39	89.01	85.9	8031	7650	7261	6357	6512	6283	100.66	88.8433	7126.67	6532.33
3480	IGF1R	21.74	20.36	19.82	41.36	41.8	43.06	3199	3161	3074	6161	6080.01	6274	22.0067	44.64	3266	6202.33
4628	MYH10	57.57	54.07	50.76	41.42	43	44.34	8121	7562	6958	5838	6099	6274	53.8267	46.8033	7379.33	6658
2521	FUS	190.35	182.35	204.49	188.36	186.6	180.4	6526.57	6256.95	6955.86	6467.43	6460.06	6262.17	195.877	198.53	6616.25	6859.5
55691	FRMD4A	23.02	22.18	22.97	45.8	50.11	48.37	2983.93	2904.65	2920.54	5921.14	6448.87	6257.82	23.8733	51.39	3048.29	6681.73
6185	RPN2	190.19	195.86	169.34	144.52	143.41	137.33	8646.94	8836.31	7471.18	6573.82	6608.86	6253.87	159.19	126.647	7028.77	5814.91
7520	XRCC5	129.33	130.85	125.11	104.53	101.36	99.51	8096	8130	7614	6544	6382	6249	124.557	97.3767	7577.67	6150.67
7076	TIMP1	405.63	384.27	363.51	422.54	408.46	377.61	6624	6237	5804	6944	6759	6246	360.33	336.647	5743	5593.33
1107	CHD3	65.16	61.83	66.28	44.71	46.97	48.71	8343	7893	8263	5731	6068	6244	64.4	49.0667	8034.33	6345.67
3487	IGFBP4	108.54	108.54	110.28	157.51	154.96	152.55	4404	4371	4350	6391	6324	6209	102.177	156.78	4029.33	6418
103	ADAR	59.73	58.2	58.25	46.79	53.99	51.61	7146.15	6902.26	6768.07	5598.03	6479.62	6193.84	58.5067	49.59	6793	5991.32
3945	LDHB	243.14	260.93	283.16	259.56	266.28	260.2	5742	6113	6503	6129	6326	6166	262.417	249.997	6024.33	5954.33
10945	KDELR1	232.92	226.26	221.84	210.06	215.48	218.93	6533	6299.01	6049	5892	6079	6160	212.04	212.543	5780.33	6014.33
23326	USP22	83.7	81.45	81.17	64.5	63.73	65.97	7821.95	7541.15	7347.15	6010.31	5969.45	6158.98	77.6433	66.5367	7020.83	6256.25
84159	ARID5B	23.24	22.98	23.61	43.34	44.13	47.22	3060	3000	3003	5630	5762	6151	22.5667	42.8667	2888.67	5632.67
29924	EPN1	144.18	149.19	139.77	141.33	138.32	137.03	6466	6632	6079	6331	6251	6150	133.433	122.433	5807	5538.33
6217	RPS16	504.61	495.32	549.26	487.83	514.09	511.13	6065.88	5867.9	6402.8	5842.44	6166.2	6143.5	496.81	470.373	5793.35	5701.37
90411	MCFD2	52.3	55.24	53.32	86.03	82.86	80.08	4004.47	4203.8	3972.35	6576.57	6384.67	6141.16	52.7767	71.85	3940.82	5564.58
11282	MGAT4B	120.41	120.59	117.38	130.66	134.22	133.34	5472.7	5468.37	5226	5984.97	6180.84	6139.87	114.16	122.18	5084.3	5654.16
23344	ESYT1	84.56	78.63	69.9	74.07	76.23	78.61	6573	6066	5283	5761	5962	6131	73.55	81.4567	5559	6390
7153	TOP2A	152.64	165.78	158.92	54.31	50.31	57.85	16073	17344	16281	5696	5296	6110	153.393	51.7467	15700	5499
10291	SF3A1	67.44	62.59	59.53	63.33	65.17	64.65	6353.15	5852.31	5451.54	5965.73	6174.21	6108.93	59.9733	63.1267	5490.66	5999.61
6228	RPS23	95.28	95.79	120.82	120	114.29	100.72	5760.4	5748.26	7101.66	7255.26	6950.27	6108.82	105.677	99.2533	6209.31	6053.31
23034	SAMD4A	16.16	17.11	18.19	48.56	50.94	48.25	2031	2120	2209.66	6115	6436	6084	16.2733	40.24	1978.67	5099
8661	EIF3A	39.05	39.7	36.32	45.28	45.38	49.09	4819	4862	4357	5588	5632	6076.99	38.2633	45.0667	4588.33	5612
10491	CRTAP	50.24	49.31	48.64	47.31	47.52	49.63	6130.38	5971.86	5769.59	5773.17	5832.1	6074.98	48.64	47.0733	5767.82	5795.02
56731	SLC2A4RG	165.8	165.69	164.33	152.38	146.18	146.08	6858.68	6803.12	6608.43	6303.73	6082.21	6062.13	157.327	145.847	6325.3	6085.27
127933	UHMK1	24.3	25.16	28.39	38.11	36	39	3754.45	3861.59	4225.64	5883.88	5597.43	6043.54	28.2533	33.01	4233.38	5164.24
9564	BCAR1	54.15	55.4	51.64	95.85	98.29	95.9	3380.39	3452.16	3125.79	5983.51	6151.82	6016.22	52.51	91.62	3189.47	5763.52
55095	SAMD4B	50.87	49.51	47.45	63.47	64.78	67.02	4510.01	4400.12	4153.68	5682.84	5849.31	6012.19	45.4467	60.7433	3963.79	5568.72
51421	AMOTL2	54.07	50.51	51.72	69.33	71.67	74.22	4372	4049	4083	5602	5832	6002	44.89	62.8967	3524.33	5118.67
1509	CTSD	177.89	174.88	154.87	156.79	153.2	155.37	6847	6681	5795	6035	5931	5999	167.297	148.593	6258.33	5770
23468	CBX5	39.01	40.38	45.88	25.82	24.79	28.11	8288.65	8515.64	9470.66	5488.52	5300.32	5986.55	46.0767	26.2833	9509.89	5632.25
4638	MYLK	99.25	96.9	102.13	48.72	47.07	53.96	12297	11494	11104	5609	5555	5982	99.1567	55.49	10901.3	6567.67
6949	TCOF1	49.63	45.57	44.27	65.24	65.36	66.3	4434	4080	3854	5867	5883	5971	42.38	65.0867	3690.67	5881.67
7057	THBS1	61.17	56.77	57.33	51.75	53.44	55.41	6543.85	6028.19	5980.78	5567.16	5781.59	5957	47.91	64.16	4977.52	6935.51
5214	PFKP	89.93	82.05	82.5	132.61	135.04	129.03	4137.37	3754.24	3688.81	6125.08	6225.37	5956.29	76.4767	132.647	3416.43	6180.92
527	ATP6V0C	357.97	345.5	348.28	319.86	331.39	298.29	7131	6733	6717	6334	6601	5950	325.407	289.643	6268	5820.33
23543	RBFOX2	48.53	47.58	49.76	40.7	41.89	44.01	6397.92	6304.26	6515.35	5307.23	5640.98	5921.75	47.6667	40.7633	6196.09	5436.15
1108	CHD4	66.63	62.64	65.27	46.69	47.01	49.65	7937	7384	7538	5549	5624	5919	62.51	50.23	7222.67	6025.67
89795	NAV3	10.43	10.32	10.09	29.05	29.9	32.96	1866.36	1831.78	1759.99	5192.64	5375.22	5912.02	11.3467	30.5733	1973.2	5511.02
23352	UBR4	16.97	15.02	14.24	16.57	18.14	18.15	5508.16	4844.55	4515	5398	5906.43	5907.8	14.7267	19.3867	4659.92	6347.95
80005	DOCK5	15.74	15.87	15.96	33.17	35.51	35.65	2617	2612.1	2663	5598	5874.59	5893.41	17.1867	33.2067	2777.59	5602.08
7323	UBE2D3	82.26	88.53	91.48	107.56	107.32	112.03	4346.1	4670.37	4715.54	5583.84	5707.84	5888.21	88.5433	98.0533	4564.34	5234.64
10395	DLC1	30.47	28.86	30.47	53.29	52.38	53.52	3362	3158	3244	5847	5767	5876	30.27	53.6067	3223.67	5918
4173	MCM4	56.67	55.89	54.26	66.75	65.15	66.34	4983.29	4876.68	4638.82	5871.55	5764.58	5853.63	53.9833	61.1567	4612.18	5427.97
5335	PLCG1	46.49	44.66	45.14	60.07	66.48	61.29	4429	4220	4179	5721	6365	5852	47.4267	66.8767	4379.33	6410.67
6836	SURF4	105.61	109.09	101.5	106.5	107.95	106.9	5745	5870.37	5389.05	5846.8	5954.99	5850.71	92.7633	102.09	4917.4	5589.92
10521	DDX17	83.18	85.5	91.8	64.04	65.04	66.4	7298	7445	7831	5618	5738	5843	96.99	74.0533	8270	6553
8507	ENC1	20.53	20.16	23.12	60.44	60.27	63.32	1891.85	1832.58	2053.6	5536.77	5542.35	5842.01	21.2767	59.69	1889.21	5524.23
4836	NMT1	68.4	65.16	66.65	64.08	64.79	64.06	6190	5843	5855	5822	5935	5836	62.3967	60.3533	5495.33	5528.33
10847	SRCAP	40.45	38.71	35.97	28.39	28.72	30.16	7788	7397	6733	5467	5562	5826	37.1733	31.0533	6956.33	6031.67
3107	HLA-C	336.71	343.18	298.29	212.4	214.6	203.09	9624.36	9736.45	8288.78	6071.29	6169.74	5823.53	301.607	216.75	8379.06	6250.93
6046	BRD2	92.49	90.4	90.97	87.64	91.55	95.47	5638.26	5509.72	5444.3	5383.09	5663.07	5822.88	93.1667	89.9667	5560.38	5620.86
2314	FLII	71.38	68.49	68	78.17	76.51	75.95	5451.48	5191.78	5047.85	5970.33	5876.33	5821.01	70.1933	81.79	5209.35	6299.8
6599	SMARCC1	55.22	53.96	53.15	51.43	52.72	56.7	5683	5507	5288	5310	5440	5821	52.81	53.15	5256.33	5508.67
1786	DNMT1	58.2	54.65	57.02	57.04	59.1	59.04	5732	5335	5447.93	5616	5851	5818	54.0067	57.3067	5161.33	5686
8754	ADAM9	52.47	56.84	48.76	82.29	77.09	81.12	3777.45	4037.72	3416.65	5887.36	5571	5813.49	47.6	69.64	3314.69	5029.71
1857	DVL3	66.28	66.67	71.19	60.66	62.16	63.76	6037.46	6030.23	6295.12	5502.29	5683.68	5805.88	71.4633	65.7767	6318.37	6039.13
1500	CTNND1	72.86	71.51	68.93	49.39	52.07	52.17	8150	7896	7432	5484	5778	5805	71.7067	53.9133	7717.33	6054.33
10602	CDC42EP3	48.2	48.9	50.65	58.43	59.97	59.19	4773	4737	4806	5731	5912	5794	45.27	65.5867	4324.33	6515
6522	SLC4A2	79.41	74.77	72.48	78.17	79.76	76.26	6030	5618	5330	5912	6071	5788	72.2867	77.3067	5321.67	5905
23365	ARHGEF12	27.13	27.4	28.18	30.55	31.12	34.53	4587	4589	4606	5146	5285	5786	30.09	31.8367	4892.33	5424.67
9741	LAPTM4A	233.84	245.57	245.34	176.06	179.04	180.86	7456	7772	7605	5614	5742	5785	224.84	153.113	6967.33	4926.33
377	ARF3	114.44	115.41	117.4	97.67	96.75	93.7	7041.21	7141.44	7073.64	5876.73	5811.77	5783.41	113.75	95.9533	6833.51	5912.81
1265	CNN2	140.24	135.1	131.22	123	125.93	127.65	6321.83	6046.19	5748.4	5542.21	5711.82	5768.69	121.43	150.227	5321.26	6837.99
5578	PRKCA	37.81	36.75	36.76	45.32	47.97	44.31	4939.26	4794.97	4865.14	5753.87	5935.81	5766.26	35.08	47.9233	4576.19	6000.23
6281	S100A10	445.71	432.69	444.45	305.08	300.2	305.82	8374	8069	8118	5732	5673	5764	442.357	318.293	8077.33	6033.33
171023	ASXL1	68.57	65.94	66.33	52.67	53.77	55.98	7781	7308	7427	5548	5857	5758	67.2833	54.15	7469.67	5982.33
23152	CIC	49.44	50.67	47.71	45.73	46.53	49.33	5715	5781	5319.64	5363.84	5499	5752	52.45	53.3533	5781.27	6277.67
7040	TGFB1	151.02	152.48	147.47	122.54	127.64	126.33	6775.8	6801.32	6420.66	5527	5786.09	5751.11	152.31	129.717	6693.17	5897.29
347902	AMIGO2	22.97	24.31	25.52	96.28	93.93	91.93	1407.75	1475.49	1506.5	5991.37	5889.99	5751	29.3033	95.3467	1733.9	5962.88
10052	GJC1	46.89	45.77	45.89	51.95	51.97	56.95	4347.78	4390.08	4726.6	5446.53	5037.95	5743.94	53.8467	56.4567	5421.07	5649.21
1316	KLF6	75.12	79.5	80.51	70.12	71.4	67.48	6337	6670	6608	5944	6106	5743	65.8633	63.5967	5414	5442
51593	SRRT	95.79	91.31	99.16	100.12	103.34	102.97	5323	5064	5373	5598	5764	5742	93.36	99.17	5050.67	5586.33
6389	SDHA	139.73	134.23	134.53	110.39	110.08	101.77	7508.88	7213.12	7108.5	6161.43	6142.86	5724.16	133.867	107.95	7162.79	6074.7
7267	TTC3	42.99	45.97	43.02	36.13	35.09	42.12	5784.85	6182.67	5683.32	4875.33	4796.63	5722.62	43.05	41.91	5655.66	5719.96
1663	DDX11	71.58	69.06	78.34	80.03	80.82	77.87	5241	5012	5553	5870	5954	5722	79.7967	84.9567	5663.67	6281.33
166	AES	230.68	236.38	231.39	189.3	190.13	188.18	7000	7122	6824	5735	5799	5720	221.13	178.833	6518.33	5474.33
23019	CNOT1	35.46	35.82	34.92	34.41	34.64	36.81	5444.41	5475.6	5256.73	5328.79	5392.59	5713.38	35.51	34.9267	5313.29	5446.97
85377	MICALL1	48.78	46.96	43.68	75.82	80.25	77.93	3595	3446	3113	5539	5886	5708	42.99	78.8033	3098	5803.33
31	ACACA	31.38	29.09	27.94	30.63	30.65	32.07	5602.2	5165.41	4832.46	5425.89	5494.31	5701.89	31.18	36.38	5398.31	6478.51
80829	ZFP91	53.05	53.45	55.61	49.75	49.07	54.1	5567	5567	5673	5220	5179	5695	55.8767	50.3	5698	5325
23268	DNMBP	19.47	17.47	18.36	49.9	54.11	52.8	2160.73	1902.3	1862.95	5374.69	5773.98	5690.72	19.44	50.21	2003.16	5624.49
6747	SSR3	28.4	30.97	31.07	78.41	75.6	72.01	2240.03	2416.48	2378.9	6178.58	5990.37	5686.16	29.8067	64.11	2279.88	5086.18
7430	EZR	136.82	134.29	132.45	108.14	104.68	99.44	7795.63	7592.68	7315.84	6079.05	5915.35	5685.21	137	104.647	7537.45	6011.81
6125	RPL5	222.18	230.37	265.34	339.35	302.35	292.6	4285	4410	4975	6545	5865	5661	242.303	251.28	4541.67	4888
1889	ECE1	78.66	74.68	63.75	58.83	60.24	60.11	7374.07	6957.85	5818.65	5522.25	5677.59	5660.98	60.9133	56.8533	5551.47	5378.8
3842	TNPO1	29.06	31.05	31.1	44.21	42.8	44.56	3504	3798	3829	5408	5259	5660	31.35	40.7333	3898.33	5058
10589	DRAP1	257.98	265.1	290.01	317.47	320.65	315.69	4609	4701	5037	5672	5762	5658	239.453	278.973	4157.67	5027.67
64750	SMURF2	21.67	22.16	25.49	66.63	66.86	65.71	1860.96	1909.96	2170.49	5735.76	5647.12	5656.97	24.4133	64.9667	2071.35	5570.1
4946	OAZ1	291.13	275.12	288	279.93	290.3	266.79	6146	5765	5911	5910	6164	5650	282.79	278.243	5802.33	5925
9260	PDLIM7	269.68	262.82	271.25	216.78	224.87	205.74	7476	7206	7194	5921	6155	5649	265.69	238.573	7059.33	6565
10096	ACTR3	40.91	43.42	42.11	56.25	55.19	53.86	4274	4503	4278	5879	5799	5646	39.91	51.1267	4051.67	5391
1808	DPYSL2	49.26	44.79	44.44	62.99	64.65	68.06	4100	3721	3566	5230	5395	5646	49.86	71.7533	4008.33	6017.33
5901	RAN	118.41	125.23	131.39	120.09	122.51	121.55	5479	5753	5910	5558	5702	5642	127.91	112.21	5752.67	5239.33
3054	HCFC1	37.29	35.68	34.25	35.32	37.72	38.01	5583	5245	4894	5211	5548	5639	33.75	36.43	4861.67	5482.67
5430	POLR2A	92.52	88.93	86.19	45.7	46.22	45.46	11438	10912	10358	5650	5747	5638	87.39	46.4433	10499.7	5792
6155	RPL27	541.55	563.88	716.37	605.76	611.66	604.39	5016	5180	6435	5646	5729	5634	591.613	537.677	5316	5040
9555	H2AFY	139.12	138.27	138.35	138.92	137.24	134.62	5585.43	5450.29	5406.47	5672.28	5682.26	5619.42	137.913	134.287	5399.15	5652.11
1595	CYP51A1	54.05	58.44	55.48	103.16	91.93	100.21	3008.05	3233.58	3002.71	5772.03	5180.01	5612.08	85.4733	123.76	4622.23	6961.73
23013	SPEN	19.37	18.25	18.21	21.31	22.89	24.87	4354.86	4073.52	3980.87	4792.47	5176.39	5611.29	18.8333	24.6367	4115.92	5589.47
2297	FOXD1	40.62	40.34	40.79	154.98	160.54	135.64	1675.24	1651.17	1635.14	6391.32	6659.02	5611.22	37.28	123.69	1494.13	5144.54
3184	HNRNPD	158.62	168.15	166.84	145.99	135	142.42	6226	6538	6375	5740	5337	5604	159.327	138.16	6089	5471
3949	LDLR	49.16	46.02	44.84	56.82	57.3	59	4628.23	4282.29	4072.81	5350.57	5430.06	5591.42	54.3367	70.9367	4961.34	6765.61
5358	PLS3	47.06	50.09	46.67	97.4	96.25	90.49	2929.5	3080.35	2820.72	5988.25	5933.35	5589.77	49.6433	88.48	2995.21	5494.7
57506	MAVS	30.25	30.79	33.82	23.71	24.33	25.83	6530	6598.57	7096.67	5109.25	5281.08	5585.45	31.81	24.8133	6667.87	5402.21
3636	INPPL1	70.05	67.89	70.17	64.44	65.7	63.55	6100	5889	5975	5638	5769	5582	69.9067	68.8667	5938	6087
6157	RPL27A	58.69	59.12	67.96	70.42	66.84	62.28	5242.73	5241.51	5901.69	6290.33	6005.87	5580.96	62.1967	62.2967	5400.01	5613.88
8815	BANF1	551.91	571.04	583.93	392.16	397.23	427.11	7158.97	7331.64	7419.59	5162.31	5226.52	5574.49	538.29	419.263	6849.83	5469.64
22883	CLSTN1	73.64	71.96	65.89	57.6	62.08	58.2	7023	6815	6106	5498	5955	5574	64.67	60.87	5998	5859
3213	HOXB3	25.96	24.99	28.08	71.15	68.42	69.76	1883.32	1795.25	1981.79	5595.46	5362.18	5560.4	29.9567	76.7133	2160.85	6167.46
5566	PRKACA	156.69	166.93	156.72	120.11	117.56	123.97	7071	7459	6895	5444	5357	5560	141.703	109.913	6194.67	4980
4926	NUMA1	49.92	47.56	46.22	41.05	41.79	42.56	6488.34	6121.34	5869.91	5367.26	5455.5	5559.16	47.49	46.1533	6014.42	6054.82
5928	RBBP4	37.21	37.96	38.54	40.13	37.89	38	5425.2	5492.41	5459.39	5849.37	5551.92	5553.86	38.86	36.4167	5504.19	5352.52
10109	ARPC2	195.79	205.59	210.43	211.22	211.69	207.12	5143.38	5406.48	5425.18	5630.85	5710.66	5553.18	202.127	198.043	5185.99	5308.36
6133	RPL9	401.2	401.4	471.95	446.49	445.18	415.58	5340	5288	6094	5936	5967	5540	440.43	388.347	5680.33	5209.33
2012	EMP1	43.72	44.53	43.75	108.32	108.62	107.54	2236	2263	2175	5538	5585	5513	36.9033	72.2333	1834.67	3720.67
51663	ZFR	49.72	51.51	51.16	61.06	57.19	63.15	4316	4438	4317	5300	4993	5499	53.2633	56.1867	4493.33	4921
10097	ACTR2	72.15	76.06	75.7	79.12	73.94	76.52	5167	5407	5271	5667	5326	5498	75.2167	70.16	5235	5070
468	ATF4	160.41	153.89	181.01	226.78	227.19	205.21	4437.21	4210.5	4873.83	6058.71	6125.63	5490.81	172.833	225.023	4563.12	5972.56
100463488	MTRNR2L10	390.02	363.09	342.91	253.97	271.41	272.6	7802.54	7209.82	6669.16	5081.03	5461.35	5470.84	350.833	279.243	6821.5	5637.75
57153	SLC44A2	117.22	109.2	107.86	86.01	88.62	91.63	7119	6616	6411	5264	5402	5470	119.147	114.557	7045	7043.67
3068	HDGF	236.75	239.83	251.34	145.53	143.55	137.7	9512	9519	9693	5830	5789	5470	227.42	137.59	8777.33	5505.33
1728	NQO1	32.84	34.4	34.93	120.2	118.13	116.17	1540.21	1599.27	1591.5	5637.78	5577.25	5468.94	32.7033	103.527	1489.01	4897.05
3182	HNRNPAB	154.06	146.98	147.13	195.51	185.82	170.77	4927.56	4665.16	4578.43	6255.16	5957.75	5467.83	145.87	175.32	4532.2	5642.43
91663	MYADM	82.76	79.36	82.32	91.21	91.94	97	4668.94	4443.2	4527.28	5166.8	5201.89	5465.9	64.3167	90.3633	3532.63	5108.89
23476	BRD4	49.97	47.6	50.54	51.2	52.57	55	4968	4739	4911	5076	5210	5460	50.24	52.8067	4867.33	5229
9221	NOLC1	52.92	51.98	54.49	76.94	76.29	77.3	3710	3636	3726	5392	5387	5455	50.4467	68.0233	3443.67	4812
53827	FXYD5	230.35	220.7	218.5	348.18	376.11	343.06	3652	3471	3364	5518	5997	5455	207.64	312.377	3198.33	4999.67
10197	PSME3	82.69	80.21	85.19	87.2	86.08	86.5	5195	4998	5203	5479	5440	5452	79.9433	75.6333	4881.33	4795.67
1893	ECM1	156.12	149.31	133.96	140.52	144.71	139.29	6080	5777	5077	5471	5675	5445	133.933	147.693	5076.33	5807
9645	MICAL2	24.64	24.78	22.21	48.9	51.36	49.43	2704	2686	2486	5207	5567	5437	22.6533	57.1	2455	6185
51474	LIMA1	59.07	63.29	58.24	82.65	77.31	82.04	3933	4165	3759	5477	5160	5435	60.74	79.1767	3908.67	5272.67
23379	ICE1	35.1	36.53	36.89	34	33.98	37.19	5103	5274	5207	4955	4966	5428	38.65	36.4167	5467.33	5336.67
5878	RAB5C	193.16	187.91	191.22	188.91	195.33	174.8	5948.09	5756.64	5747.17	5838.1	6045.8	5411.17	179.797	174.523	5396.26	5424.29
5476	CTSA	123.74	122.87	111.01	100.99	96.99	97.04	6879.32	6782.64	5999.92	5614.31	5420.77	5410.92	108.75	90.2967	5873.36	5062.52
8224	SYN3	23.22	23.95	26.64	35.43	38.25	38.31	3275.13	3346.91	3646.82	4996.89	5412.3	5400.75	31.8833	46.2733	4371.91	6564.74
4782	NFIC	42.34	41.17	41.52	33.25	35.2	38.01	5993.25	5781.63	5688.09	4706.49	5020.5	5395.98	41.09	36.2233	5675.47	5082.29
598	BCL2L1	80.78	79.82	80.57	114.63	115.86	114.6	3751	3717	3626	5371	5472	5394	82.7233	109.19	3766	5164
22943	DKK1	73.63	73.33	80.51	167.37	160.49	155.88	2535	2506	2695	5763	5558	5384	85.8467	145.497	2872.33	5053.67
5834	PYGB	71.24	67.77	64.46	71.55	72.69	71.36	5348	5049	4713	5371	5486	5366	64.2333	71.99	4681.33	5442.33
3303	HSPA1A	145.55	134.58	122.86	131.39	135.3	121.04	6423.78	5895.55	5271.46	5798.88	6005.91	5358.76	120.497	135.667	5168.84	6041.5
100287171	WASHC1	80.09	80.7	85.2	83.36	89.74	86.86	4687.59	4657.92	4882.08	5097.65	5477.62	5354.99	85.1767	88.58	5058.58	5688.99
23451	SF3B1	78.49	77.08	78.97	71.27	67.98	68.96	5992	5860	5884	5517	5286	5337	82.5867	68.6567	6112	5289
1292	COL6A2	113.34	110.43	102.25	88.24	85.98	86	7002	6770	6161	5458	5355	5328	94.1267	87.6767	5661.67	5464
51604	PIGT	167.93	156.76	149.48	128.06	135.96	134.02	6626	6144	5729	5053	5421	5323	153.82	132.297	5936	5282.67
10106	CTDSP2	68.89	68.01	62.18	54.35	57.49	57.04	6403.07	6276.55	5648.29	5060.46	5375.4	5315.5	67.28	56.6867	6079.44	5325.39
3959	LGALS3BP	159.01	146.94	127.88	115.68	131.48	129.15	6522	5982	5099	4745	5424	5314	136.37	125.92	5436.33	5211.67
5469	MED1	39.27	38.26	38.41	33.64	34.61	35.72	5786	5539	5528	4997	5200	5313	37.5333	33.25	5410.33	4983
4192	MDK	484.54	487.58	461.29	390.47	362.23	367.06	6985	7008	6497	5614	5234	5310	451.273	374.877	6345	5407.67
10808	HSPH1	83.13	86.63	76.23	91.38	87.87	88.59	4900.67	5094.02	4421.16	5434.04	5277.05	5295.62	80.86	94.58	4720.09	5681.57
57555	NLGN2	83.32	81.17	79.21	65.64	68.76	65.47	6702	6488	6209	5278	5576	5294	78.6067	74.0967	6155.33	6025
79888	LPCAT1	73.82	75.96	66.72	74.65	81.76	75.69	5164	5276	4559	5234	5762	5289	46.1933	56.8867	3137.33	4009.33
22877	MLXIP	31.41	28.74	28.45	37.84	37.58	40.45	4233.09	4003.75	3909.19	4875.92	5091.07	5286.18	28.77	40.06	3867.5	5149.61
3309	HSPA5	110.85	108.26	95.05	73.85	73.57	72.44	8043.37	7797.08	6705.02	5358.83	5369.33	5272.84	86.2133	70.74	6079.79	5180.89
805	CALM2	264.92	278.86	308.15	227.9	222.56	213.89	6369	6634	7310	5568	5481	5258	323.497	212.45	7716.33	5281
11338	U2AF2	113.61	112.44	110.73	100.04	99.38	91.96	6476	6361	6137	5710	5704	5257	104.493	94.87	5790.33	5459.67
3021	H3F3B	133.6	138.12	149.65	106.37	103.94	100.51	6960.88	7143	7579.94	5542.29	5447.32	5253.37	132.02	82.49	6685.12	4336.02
1000	CDH2	43.96	42.4	40.47	72.18	68.94	72.53	3008	2955	2749	5101	4810	5250	40.3533	68.85	2747.33	4821
91289	LMF2	84.5	88.35	83.64	114.57	109.33	109.06	4051	4202	3912	5499	5284	5244	83.7233	103.883	3900.33	5037.33
219988	PATL1	68.77	68.85	66.6	65.18	64.73	69.04	5193	5160	4889	4922	4916	5230	70.5633	66.9967	5178.67	5104
6184	RPN1	121.22	121.56	115.27	130.46	125.94	122.62	5153	5129	4764	5546	5385	5229	105.91	117.22	4375.67	5028.67
1434	CSE1L	82.5	89.22	88.33	77.58	72.43	78.56	5470	5872	5692	5149	4833	5226	91.13	72.5733	5873.67	4858
11198	SUPT16H	70.95	70.34	69.6	60.26	56.61	60.72	6083	5986	5801	5167	4882	5223	70.8767	57.28	5905.67	4955.33
4763	NF1	29.61	29.12	29.49	20.1	20.76	22.94	6693	6530	6482	4533	4732	5221	32.44	24.7033	7083	5652.67
23054	NCOA6	46	42.13	42.76	37.8	39	42.2	5728.82	5166.22	5140.13	4765.12	4947.93	5217.74	41.42	42.9933	5054.89	5370.74
378	ARF4	110.14	116.86	117.09	167.35	164.68	165.49	3461	3645	3577	5259	5205	5217	126.443	155.247	3861.67	4921.67
4170	MCL1	77.09	78.43	91.89	73.86	70.33	71	5666	5743	6478	5387	5224	5214	72.14	60.17	5103	4498.33
7298	TYMS	188.59	192.72	193.12	199.34	193.01	182.45	5368.85	5445.86	5342.81	5669.67	5515.67	5202.77	186.85	178.05	5163.67	5105.51
2539	G6PD	76.9	71.84	71.01	116.74	120.02	123.75	3211.74	2987.75	2895.8	4894.66	5074.86	5197.89	78.2867	149.143	3183.75	6300.41
10019	SH2B3	26.96	28.09	27.47	56.77	56.85	55.87	2484.71	2569.83	2436.05	5281.09	5277.99	5197.17	25.91	47.39	2328.82	4443.04
7514	XPO1	76.2	81.36	77.62	61.39	58.72	62.99	6290.65	6661.39	6213.37	5029.96	4825.26	5195	81.0567	59.45	6498.43	4947.55
140710	SOGA1	27.81	27.89	30.17	18.45	18.27	19.6	7346.31	7318.78	7737.64	4865.82	4852.04	5192.69	26.8533	19.2033	6891.57	5121.9
7112	TMPO	89.09	96.98	92.43	71.89	66.86	71.16	6547.4	7061.12	6561.04	5194.85	4886.32	5189.06	97.75	64.68	6937.91	4755.06
27161	AGO2	10.4	10.4	10.79	17.31	18.24	19.23	2782	2770	2800	4648	4931	5178	11.1733	15.3233	2912	4152.34
57634	EP400	24.32	22.51	22.25	21.09	22.58	22.76	5508.71	5061.31	4900.5	4777.31	5145.73	5173.09	21.8533	23.1633	4810.99	5293.19
79869	CPSF7	84.97	89.13	89.12	81.27	78.56	80.41	5463	5691	5572	5209	5068	5173	88.7267	74.75	5551	4846.67
23244	PDS5A	39.62	42.33	40.6	41.73	38.19	44.44	4606	4852	4658	4849	4458	5168	43.82	40.1767	4981.33	4654
3098	HK1	69.95	63.44	61.96	78.21	83.34	78.97	4573.82	4107.05	3932.63	5135.89	5482	5165.46	62.36	87.23	3955.46	5760.29
389136	VGLL3	5.4	5.81	5.55	24.88	23.29	27.59	977.71	1001.08	977.8	4629.53	4336.45	5159.09	7.5	27.21	1316.46	5134.07
6767	ST13	77.6	81.19	79.43	82.87	77.06	78.56	5074	5269	5049	5418.64	5068	5153	77.1733	75.6867	4904	4992.67
23770	FKBP8	176.56	180.84	184.01	164.76	158.79	158.35	5727	5822	5807	5345	5181	5153	172.25	150.76	5433	4931.67
8425	LTBP4	52.28	49.98	47.72	54.03	52.94	55.6	4840	4620	4293	5031	4936	5151	50.29	52.1233	4537.67	4898.33
5781	PTPN11	40.22	39.69	41.18	47.37	44.74	45.86	4479.99	4409.01	4484	5282.33	5040	5146	39.4867	42.6	4280.66	4811.63
7532	YWHAG	64.04	64.62	65.72	76.6	74.2	74.87	4383	4390	4373	5243	5108	5141	60.4433	70.1	4021	4841.67
6142	RPL18A	460.85	423.5	489.16	460.83	475.17	437.76	5394	4920	5566	5394	5594	5140	445.957	440.28	5073.33	5198
23576	DDAH1	45.16	49.15	47.44	72.6	71.2	73.15	3193	3422	3246	5106	5001	5138	48.6	78.9867	3336.67	5592.33
23347	SMCHD1	30.23	31.7	31.72	30.61	28.68	34.24	4438.56	4656.99	4693.62	4579.08	4278.3	5136.71	33.34	31.3633	4892.91	4681.92
375790	AGRN	54.39	53.07	46.23	38.06	37.99	38.06	7312	7083	6045	5119	5141	5135	45.88	38.9433	5996.67	5282.33
79572	ATP13A3	23.35	25.34	24.78	35.63	34.24	38.76	3102.51	3338.47	3168.07	4708.19	4528.8	5130.7	26.86	32.37	3429.81	4310.43
10130	PDIA6	145.46	147.57	133.44	126.72	125.3	121.43	6066.48	6101.55	5423.42	5333.82	5290.01	5122.57	131.313	120.333	5333.99	5078.2
26227	PHGDH	107.68	105.05	99.8	144.05	143.05	138.39	3967.76	3841.68	3592.73	5318.41	5320.57	5118.35	102.327	124.363	3680.5	4632.56
3091	HIF1A	81.76	87.31	83.05	67.37	63.01	68.82	6054	6420	5978	4994	4694	5114	85.1533	74.5767	6131.67	5573.67
9578	CDC42BPB	45.34	44.04	43.92	39.96	43.46	43.02	5369.01	5208.09	5074.19	4719.04	5184.35	5111.63	41.9667	45.6967	4840.66	5435.43
6222	RPS18	519.47	531.36	616.42	555.6	563.49	546.37	4844	4918	5588	5181	5285	5111	572.91	524.213	5192	4930
10606	PAICS	66.19	70.33	67.53	92.85	86.46	86.64	3879.42	4061.55	3825.53	5408.77	5076.99	5098.29	65.1533	82.5933	3686.08	4866.68
2909	ARHGAP35	43.32	40.36	40.43	30.94	30.53	32.7	6746	6257	6184	4764	4827	5098	42.5467	36.54	6467	5723.33
5770	PTPN1	53.91	52.87	53.37	76.99	82.56	78.05	3506	3413	3374	5001	5398	5092	51.8167	74.47	3275	4884.67
506	ATP5F1B	178.43	180.88	185.73	169.54	169.28	152.29	5946	5983	6017	5650	5674	5091	175.733	152.767	5691.67	5135.67
3856	KRT8	149.72	144.31	148.98	150.92	146.31	153.05	4943.95	4744.92	4786.62	4984.59	4860.55	5080.46	163.013	268.33	5244.86	8903.72
8301	PICALM	69.55	74.38	67.65	80.02	80.46	77.8	4470	4785	4292	5165	5207	5073	73	79.3033	4600	5161.33
81603	TRIM8	65	67.05	67.8	98.64	100.06	100.96	3224	3312	3284	4915	5021	5058	68.8667	108.86	3339.67	5472.67
3575	IL7R	54.74	56.62	55.88	64.41	65.29	60.31	4565	4674	4524	5343	5450	5037	56.4467	62.8433	4573.67	5283.33
10262	SF3B4	120.42	112.3	113.06	142.75	144.29	138.96	4346	4023	3967	5152	5238	5031	109.683	127.17	3847.33	4631
801	CALM1	63.14	66.62	64.66	69.28	64.09	64.05	4942	5168	4927	5421	5049	5028	63.3733	58.3833	4824.67	4619
6141	RPL18	348.72	331.03	362.83	333.98	314.95	319.4	5471	5155	5534	5240	4970	5027.01	345.423	309.267	5267.33	4895
23224	SYNE2	35.46	39.44	36.3	25.66	24.9	27.74	6496.17	6807.93	5585	4225.69	4031.13	5023.15	40.7133	25.8567	6641.29	5048.34
27122	DKK3	81.12	80.39	73.07	117.55	115.88	109.84	3703	3664	3235	5333	5277	5014	77.2767	116.293	3435.33	5344.33
5111	PCNA	209.91	227.21	224.97	217.69	207.38	211.15	4971	5338	5177	5154	4939	5012	227.107	192.513	5224	4596.33
1719	DHFR	75.31	77.24	75.13	73.36	67.91	69.76	5384.58	5480.63	5224.05	5243.78	4885.34	4999.93	76.9533	66.1533	5348.36	4773.25
2355	FOSL2	41.31	39	39.58	44.61	48.05	46.25	4267	3950	4047	4743	4994	4996	33.9267	52.41	3482	5499
8237	USP11	95.11	87.12	90.82	81.75	82.57	86.04	5496	5016	5133	4759	4818	4989	92.9367	85.2733	5239.33	5003.67
5970	RELA	87.61	81	84.04	102.15	106.42	106.38	4098	3769	3827	4789	5002	4985	82.9667	100.58	3778.67	4744.33
10979	FERMT2	57.67	59.74	58.13	88.5	85.61	86.57	3243	3360	3227	5010	4948	4979	59.3633	82.9233	3297	4753.67
3572	IL6ST	40.75	47.87	40.85	32.41	30.86	35.81	5596	6558	5577	4550	4332	4976	48.16	33.1733	6525	4610.33
4953	ODC1	128.23	134.62	135.2	133.37	133.18	128.52	4914	5122	5053	5132	5150	4957	105.873	98.4167	3947.67	3816.67
10983	CCNI	145.44	144.28	139.13	148.02	145.4	150.59	4766	4718	4380	4831	4781	4950	144.91	149.93	4582	4977.33
2583	B4GALNT1	48.84	46.02	43.79	53.1	53.6	55.01	4397.53	4140.06	3781	4762.63	4833.07	4920.61	43.2367	48.6267	3755.29	4329.23
204851	HIPK1	22.95	21.32	21.16	32.7	33.14	34.89	3096	3058	2906	4725	4647	4919	23.52	31.5967	3257	4369
6189	RPS3A	294.08	314.19	355.99	312.5	315.68	293.85	4894.69	5187.2	5770.31	5210.1	5293.76	4911.57	322.153	279.553	5227.15	4703.12
6139	RPL17	336.51	340.11	403.74	391.01	377.43	374.1	4415.77	4403.56	5098.08	5148.95	4984.79	4910.12	351.49	353.757	4450.53	4665.62
7415	VCP	70.55	68.3	66.22	71.29	72.09	69.23	4982	4788	4545	5036	5118	4904	66.67	73.3067	4576.67	5223.67
389	RHOC	182.37	175.17	184.73	214.17	218.06	207.06	4287.75	4080.1	4219.74	5052.4	5170.51	4900.94	179.187	205.733	4100.11	4879.37
5709	PSMD3	112.38	107.35	101.96	122.86	128.92	123.03	4458	4227	3932	4874	5144	4896	97.21	119.957	3748	4800.67
7020	TFAP2A	63.28	62.71	63.38	67.87	71.53	72.45	4277	4191	4159	4526	4819	4893	65.7533	72.7133	4315.33	4893.33
6941	TCF19	48.14	48.5	46.73	82.72	81.16	82.04	2864	2849	2668	4925	4839	4893	49.9667	73.0967	2884.33	4405
7091	TLE4	36.94	36.05	35.81	55.6	59.34	60.02	3045.25	2925.82	2823.61	4577.71	4824.04	4891.05	38.7233	61.81	3101.37	5069.94
114908	TMEM123	75.42	82.21	73.82	77.19	71.1	74.38	4944	5349	4704	5060	4688	4891	78.8333	65.0467	5022.33	4303
64319	FBRS	62.61	61.09	58.05	59.9	59.81	62.14	4905	4754	4409	4743	4767	4888	56.7733	57.6433	4322	4600
1314	COPA	45.16	43.47	42.53	48.54	49.34	47.01	4671.67	4462.04	4277.22	5019.18	5129.56	4875.56	44.0667	47.1267	4429.6	4915.47
9334	B4GALT5	42.74	44.98	42.38	58.9	58.88	56.15	3698.84	3864.01	3565.83	5097.59	5125	4874.45	34.1467	43.8267	2871.86	3826.26
8614	STC2	8.18	7.79	7.77	54.06	52.78	49.62	801	757	739	5292	5197	4873	7.27	47.55	691.333	4695.67
116113	FOXP4	49.64	49.37	48.06	69	68.25	68.46	3560.47	3520.22	3352.57	4927.36	4896.76	4869.97	47.58	61.3	3300.38	4352.35
4144	MAT2A	84.74	88.8	97.66	87.54	85.43	88.56	4641.9	4828.11	5200.63	4795.27	4706.84	4866.67	95.2633	94.7	5071.54	5232.42
89796	NAV1	21.03	18.66	18.32	19.35	22.62	22.94	4342.88	3978.12	3933.04	4220.78	4779.26	4866.05	18.8067	23.92	3985.42	4991.02
9659	PDE4DIP	23.74	23.08	23.91	35.59	36.91	35.56	3391.1	3237.91	3303.95	4844.81	5058.78	4857.66	24.84	36.8033	3429.01	5158.05
5784	PTPN14	16.45	16.31	16.02	17.48	18.22	19.63	4049.35	4000.52	3849.1	4312.83	4523.53	4855.77	16.9167	19.65	4063.68	4885.9
665	BNIP3L	51.87	58.27	49.73	76.72	68.33	75.9	3306	3690	3083	4895	4389	4855	53.4	64.1833	3313.33	4136.67
4522	MTHFD1	83.62	82.74	77.17	82.89	80.45	76.9	5262.01	5168.05	4721.19	5216.39	5092.2	4855	80.9133	78.1167	4948.72	4960.44
375	ARF1	156.66	146.28	153.05	148.84	150.62	141.4	5358	4962	5091	5092	5182	4852	139.877	147.217	4652.33	5084
1936	EEF1D	170.87	167.95	174.29	181.56	173.38	158.29	4657.27	4586.72	4635.95	5346.29	5238.09	4846.88	161.873	166.423	4374.61	5225.95
4430	MYO1B	46.08	48.17	47.03	54.31	51.81	54.31	4077	4248	4030	4841	4631	4827	46.33	54.9967	4000.33	4935.33
990	CDC6	35.61	37.4	36.64	90.73	87.44	88.15	1937.95	2025.15	1938.68	4943.93	4796.5	4826.04	42.0767	88.03	2229.38	4850
5814	PURB	14.92	15.11	15.87	26.08	26.4	28.75	2493.35	2505.78	2577.14	4356.71	4435.36	4818.75	16.16	24.5133	2624.1	4131.89
8473	OGT	35.58	37.93	41.48	37.39	38.91	36.84	4538	4775	5168	4740	5040	4816	41.98	43.1767	5213.67	5681.67
9584	RBM39	95.06	100.74	108.16	95.87	98.21	92.15	5130	5394	5855	5046	5142	4815	110.567	95.38	6105.33	5278.67
50809	HP1BP3	81.25	84.36	83.47	56.62	56.71	57.93	6564.45	6810.43	6660.51	4720.38	4719.44	4812.47	83.62	57.94	6864.26	5123.88
5270	SERPINE2	123.36	128.62	112.56	124.27	123.22	121.81	4790	4943	4249	4924	4879	4807	111.487	108.297	4231	4236.33
3911	LAMA5	28.18	26.9	22.48	22.77	22.27	22.9	5901	5568	4573	4758	4676	4800	22.4333	21.5833	4565	4551.33
4130	MAP1A	31.53	28.28	27.26	22.09	24.37	25.33	5955	5301	5006	4172	4630	4800	27.5833	25.4967	5063.33	4858
7879	RAB7A	120.14	116.14	112.91	126.3	120.94	117.9	4877	4683	4460	5119.9	4932	4799	107.217	109.127	4233.67	4469
5887	RAD23B	77.02	77.7	74.68	64.57	60.65	63	5855.41	5861.2	5519.44	4892.42	4631.93	4798.9	76.4967	62.8733	5648.45	4816.93
27346	TMEM97	65.25	69.79	62.68	101.48	94.08	101.88	3048.81	3237.14	2847.63	4741.95	4422.88	4776.01	125.443	195.97	5696.69	9238.54
56889	TM9SF3	51.2	57.81	52.9	66.93	64.23	65.69	3768	4194	3847	4829	4648	4773	54.6867	54.7567	3918.33	4007
1209	CLPTM1	117.78	110.48	103.31	103.14	108.57	103.66	5413	5025	4621	4739	5036	4773	103.39	101.82	4625.67	4729.33
8175	SF3A2	126.36	126.19	131.15	153.03	151.75	159.79	3761	3728	3795	4555	4543	4771	122.85	134.16	3554	4027.33
3191	HNRNPL	172.27	168.49	166.82	149.8	147.23	138.18	5923	5763	5581	5144	5094	4765	163.16	140.247	5443.33	4854.67
55627	SMPD4	76.14	73.78	73.34	65.73	67.23	65.36	5500.51	5307.6	5203.87	4728.46	4912.74	4762.67	71.8733	64.7167	5065.45	4800.66
9813	EFCAB14	44.54	43.97	44.3	42.06	44.64	44.9	4708	4614	4553	4446	4746	4761	44.0367	42.4733	4524.33	4529.67
23139	MAST2	40.96	40.19	41.45	46.54	48.39	47.26	4127.98	4022.62	4035.1	4646.54	4862.57	4756.7	42.4767	50.68	4139.03	5162.48
10152	ABI2	38.52	37.78	36.08	40.52	37.4	42.22	4080.9	4326.25	4005.98	4499.47	4227.97	4754.32	36.9533	40.3533	4085.99	4391.27
7416	VDAC1	117.58	115.6	110.81	139.39	136.23	139.52	3966.33	3880.92	3646.7	4708.28	4631.48	4743.93	105.75	132.017	3475.09	4496.6
9517	SPTLC2	17.59	18.21	18.32	31.01	30.36	31.68	2637.34	2698.37	2647.39	4636.91	4543.57	4741.8	15.6033	23.1267	2274.01	3480.07
64397	ZNF106	26.89	26.44	27.24	23.62	24.59	26.17	4785.68	4657.56	4669.8	4250.07	4414.48	4735.76	26.3967	23.8867	4540.32	4355.61
10527	IPO7	27.87	29.66	28.79	41.93	37.9	41.56	3165	3343	3178	4761	4328	4734	31.6367	37.51	3491.33	4298
79567	RIPOR1	52.15	51.12	53.48	67.43	65.05	62.91	3915	3824	3907	5078	4944	4734	51.3433	62.82	3754.33	4768.33
6472	SHMT2	89.39	80.76	86.69	125.9	139.21	124.09	3394	3042	3178	4758	5316	4734	86.75	130.187	3172	4977.67
2033	EP300	33.13	31.76	31.28	25.69	26.66	29.32	5329.63	5069.9	4888.46	4132.67	4311.93	4729.49	31	28.3533	4845.15	4600.14
473	RERE	32.52	31.82	31.26	39.52	38.54	40.93	3735	3626	3560	4546	4456	4725	31.93	41.12	3617.67	4787
5817	PVR	18.1	16.9	15.85	50.85	50.09	48.19	1757.09	1670.43	1585.39	5004.63	4927.22	4722.59	16.37	47.1433	1551.01	4661.75
5250	SLC25A3	157	155.18	158.6	159.64	155.4	153.61	4803	4696	4703	4891	4789	4720	166.94	160.64	4947.67	4967
25907	TMEM158	142.6	151.07	150.11	161.69	162.12	139.92	4794	5041	4906	5436	5482	4719	115.253	147.4	3766	4998
51465	UBE2J1	24.91	25.61	25.15	61.73	58.76	58.91	1984	2022	1949	4921	4715	4716	25.2967	61.3767	1955.67	4932
29015	SLC43A3	80.51	75.54	72.01	99.27	103.02	98.55	3836	3585	3330	4739	4938	4716	74.8767	88.9267	3470.67	4290.33
5093	PCBP1	134.3	130.51	130.58	150.94	152.56	148.52	4247.44	4097	4015	4774	4853	4712.29	128.867	134.473	3961.26	4291.37
56886	UGGT1	27.25	26.95	25.81	23.48	23.02	24.63	5254.13	5102.53	4782.56	4470.4	4438.04	4708.61	24.9967	21.99	4615.16	4273.81
1968	EIF2S3	55.57	57.58	60.08	74.14	74.35	74.19	3514.53	3614.38	3694.04	4689.12	4729.66	4707.02	57.3	67.0167	3521.89	4276.36
10238	DCAF7	55.71	54.59	51.87	36.6	36.76	40.02	6517.77	6339	5899.41	4282.72	4325.98	4697.44	54.0667	37.65	6147.75	4444.08
10769	PLK2	73.37	70.2	78.93	91.67	91.7	90.49	3793	3602	3967	4739	4768	4693	74.8967	100.847	3763	5260
9802	DAZAP2	163.34	166.14	168.77	121.84	119.2	120.56	6339.21	6405.48	6365.71	4705.1	4625.96	4683.98	171.563	123.543	6466.07	4815.55
6422	SFRP1	45.08	41.09	40.63	56.39	55.36	57.11	3684	3333	3228	4609	4551	4682	46.3033	58.2033	3678	4799.67
60681	FKBP10	114.24	117.65	112.28	102.31	105.96	96.37	5556	5689	5299	4974	5189	4682	108.227	96.65	5084	4737
196527	ANO6	39.24	38.98	37.01	41.15	40.57	42.49	4323.65	4268.84	3978.83	4532.16	4503.14	4676.92	38.44	39.24	4138.15	4358.24
8663	EIF3C	88.15	85.81	81.76	83.01	89.14	86.22	4807.54	4620.71	4355.98	4561.07	4842.37	4667.73	78.3167	87.6767	4178.96	4786.87
10724	OGA	48.13	48.92	54.06	55.68	54.89	56.1	3930.45	4001.98	4254.51	4605.33	4540.07	4666.45	50.9167	48.79	4024.86	4080.17
23654	PLXNB2	59.24	58.48	51.11	39.76	39.54	39.81	6911	6767	5801	4641	4640	4661	51.5967	40.8633	5848.36	4810.33
823	CAPN1	106.53	97.94	98.41	83.72	86.78	84.68	5851	5352	5259	4609	4774	4660	99.3367	92.6933	5295.33	5147.33
7329	UBE2I	188.54	174.53	182.43	189.25	211.41	196.39	4348	4088	4290	4418	4826	4658	168.813	183.913	3921	4326
7030	TFE3	53.85	54.15	53.47	76.47	77.95	77.43	3223	3229	3107	4564	4685	4642	52.1	74.9167	3024.67	4524.93
2121	EVC	28.5	27.52	26.51	25.96	27.84	27.54	4647.94	4461.74	4206.42	4321.89	4633.07	4636.45	26.6467	28.3767	4262.19	4767.49
4921	DDR2	20.97	20.47	20.43	26.61	28.09	28.34	3447	3350	3327	4299	4539	4632	23.12	29.6	3708.33	4809
25930	PTPN23	47.49	46.37	43.51	47.24	47.13	48.57	4534	4391	4024	4489	4511	4630	44.46	45.5033	4106.67	4375
4000	LMNA	196.01	186.2	187.91	101.82	110.85	101.75	8896	8483	8327	4616	4978	4629	169.08	114.243	7500	5294.33
160	AP2A1	68.8	64.85	64.48	72.5	74.76	72.72	4338.86	4054.38	3951.13	4611.17	4769.63	4625.93	63.2233	74.9	3869.09	4788.33
4076	CAPRIN1	59.68	59.06	60.48	59.19	58.17	58.1	4561	4535	4606	4663	4626	4621	61.67	56.1633	4697	4433.67
9411	ARHGAP29	32.16	34.38	34.6	44.19	43.69	45.26	3272	3494	3464	4483	4463	4618	42.2067	47.6033	4188.33	4860
3887	KRT81	19.35	17.39	20.08	142.55	148.01	132.91	668.73	596.65	674.76	4926.67	5144.97	4608.11	24.2167	177.56	813.377	6190.16
23450	SF3B3	38.52	37.12	36.8	25.07	26.51	25.7	6881.59	6582.01	6390.39	4478.56	4763.31	4605.78	35.3033	24.9067	6129.16	4488.73
9520	NPEPPS	67.61	70.59	69.93	54.73	54.74	57.03	5423.67	5613.1	5465.7	4388.61	4434.23	4602.14	71.3767	58.5033	5588.28	4737.34
4302	MLLT6	33.7	35.5	33.78	33.53	31.11	33.27	4639.95	4850.61	4521.79	4616.08	4308.55	4595.12	35.6367	31.5167	4768.52	4376.49
3015	H2AFZ	335.56	339.27	360.91	285.54	296.21	272.71	5636	5656	5893	4796	5004	4595	338.07	254.073	5518.67	4305
81619	TSPAN14	19.32	18.55	17.66	53.87	56.02	54.67	1648.73	1566.01	1474.39	4580.37	4678.92	4590.86	17.3167	51.6433	1433.87	4371.17
6135	RPL11	443.71	445.47	481.65	458.93	451.57	414.05	4876	4866	5184	5080	5017	4590	431.56	431.497	4627	4794.33
7913	DEK	103.37	118.94	101.08	97.9	84.12	93.18	4936	5670	4770	4854	4144	4584	103.933	92.97	4916	4437.33
283149	BCL9L	30.02	28.88	28.84	33.11	34.81	34.7	3921.35	3762.63	3687.11	4414.61	4625.35	4580.59	29.73	35.4167	3807.96	4697.94
6229	RPS24	430.75	424.68	491.65	437.97	424.79	404.39	4876.39	4786.09	5382.81	4946.4	4821.52	4576.18	435.52	405.467	4776.63	4603.4
9500	MAGED1	126.97	119.67	107.13	85.76	93.94	91.74	6238.38	5842.15	5138.42	4231.49	4660.52	4572.9	111.717	106.097	5355.43	5304.28
6305	SBF1	39.25	38.36	36.74	37.78	37.09	36.72	4818.69	4719	4432.24	4710	4635.46	4568	37.21	41.5933	4450.07	5190.55
1387	CREBBP	35.82	32.54	32.3	21.47	22.8	24.62	6610	6079	5914	4052	4339	4566	33.1767	24.9067	6035.67	4578.33
113130	CDCA5	69.8	69.95	67.77	93.97	94.11	97.16	3270	3239	3079	4402	4426	4559	66.6067	83.2033	3016.67	3926.33
6950	TCP1	86.74	89.75	92.25	111.68	106.36	101.87	3866.74	3971.25	3984.83	4969.9	4765.36	4555.5	84.7333	93.84	3667.83	4218.2
220988	HNRNPA3	58.77	63.41	64.2	54.48	47.26	51.08	5075.06	5450.29	5532.52	4785.32	4100.28	4554.3	66.76	52.5067	5608.15	4638.43
2783	GNB2	135.33	140.27	137.43	156.88	161.67	150.81	4063	4180	4011	4710.01	4882	4542	134.143	156.24	3914.34	4732.34
81502	HM13	139.54	135.06	125.95	155.17	151.92	151.17	4163.94	4009.68	3665.82	4647.12	4579.97	4532.25	126.953	149.687	3707.87	4519.82
390	RND3	19.88	21.08	22.87	99.3	98.72	89.86	999	1049	1122	4996	4989	4530	21.5233	91.5767	1052	4640
9097	USP14	44.89	45.93	47.33	58.86	58.84	59.49	3405.71	3457.69	3491.09	4467.63	4488.35	4528.74	50.07	56.49	3692.05	4320.33
2036	EPB41L1	34.87	34.32	33.44	37.88	39.73	39.74	3956	3840	3678	4346	4553	4526	32.02	38.09	3540	4398.33
11047	ADRM1	117.5	118.4	118.98	172.65	177.5	167.86	3168	3166	3102	4637	4800	4525	115.747	166.24	3025.67	4505.67
23214	XPO6	59.05	57.68	59.05	56.44	61.21	60.17	4494	4368.12	4296	4316.12	4657.17	4521	55.5233	57.11	4039.92	4394.26
4678	NASP	89.18	92.7	86.13	83.89	80.35	81.56	5003	5128	4613	4703	4489	4519	88.9433	77.7833	4797.33	4461
57222	ERGIC1	89.49	86.82	84.07	85.89	91.76	87.21	4628	4488	4212	4408	4778	4517	74.69	84.72	3757.67	4417.33
4670	HNRNPM	98.46	100.44	103.86	104.38	105.65	100.62	4390.34	4474.47	4497.91	4696.12	4759.2	4513.99	94.09	93.8633	4094.48	4239.09
7150	TOP1	75.99	78	71.24	63.79	64.91	65.83	5188.34	5286.37	4728.97	4355.79	4458	4509.24	70.1367	62.53	4654.22	4309.13
22794	CASC3	65.83	61.98	66.78	61.01	61.59	61.54	4799.16	4488.9	4755.05	4452.74	4496.99	4505.82	63.43	56.77	4526.08	4182.57
57211	ADGRG6	41.31	43.08	40.04	36.2	33.62	35.92	5161	5345	4857	4508	4216	4503	46.1367	35.9967	5606.33	4535.67
23558	WBP2	115	118.69	113.13	138.48	129.01	127.33	4047	4148	3872	4874	4566	4495	132.18	147.36	4521	5231.67
10541	ANP32B	143.95	156.12	149.49	167.1	151.78	153.69	4197	4518	4237	4872	4451	4495	148.833	142.79	4217.33	4200.67
6210	RPS15A	500.92	530.28	623.44	603.55	561.57	544.17	4120	4329	4960	4955	4639	4491	586.18	517.227	4685	4287.67
5127	CDK16	90.96	89.31	93.94	73.19	78.44	76.45	5326	5182	5318	4284	4649	4471	91.2867	78.09	5186	4634.67
1362	CPD	22.25	22.7	21.91	25.43	24.57	27.59	3634	3695	3431	4131	4020	4467	22.8667	24.1433	3608.33	3962.67
2799	GNS	53.67	56.15	50.07	48.74	45.97	47.35	5040.47	5234.85	4572.04	4578.16	4342.54	4461.59	50.7333	45.02	4631	4266.31
6282	S100A11	427.85	411.94	434.49	437.46	459.4	432.4	4400	4205	4344	4499	4752	4461	410.283	428.773	4101	4448.67
221092	HNRNPUL2	59.35	57.72	58.29	47.96	44.64	47.16	5595	5401	5342	4521	4233	4460	60.5767	45.6833	5550	4345
6136	RPL12	410.96	402.85	426.27	403.3	400.36	386.4	4726.71	4598.98	4766.35	4638.68	4631.55	4458.35	425.7	390.877	4758.41	4535.3
10768	AHCYL1	68.6	69.24	67.3	65.71	63.16	64.73	4690	4669	4481	4487	4361	4457	70.78	66.7233	4671	4599.33
7145	TNS1	21.97	19.4	18.95	21.75	23.41	24.26	4012.64	3511.76	3352.92	3969.9	4305.59	4456.29	19.5533	25.6433	3461.77	4762.82
2935	GSPT1	31.21	30.75	30.23	33.78	32.75	33.79	4096.54	4006.16	3857.68	4434.78	4324.96	4449.75	29.7667	32.1967	3797.49	4264.39
2907	GRINA	154.35	160.21	159.07	129.14	132.15	130.67	5250	5406	5246	4391	4516	4449	156.863	128.1	5170.33	4386.67
9146	HGS	63.84	63.89	66.78	78.47	80.26	81.45	3453	3429	3525	4319	4410	4442	63.8833	74.52	3359.33	4096.67
1200	TPP1	77.82	77.46	65.47	68.17	69.36	68.64	5019	4959	4105	4397	4500	4441	77.9667	64	4887.67	4165.33
80218	NAA50	23.77	25.35	23.94	39.77	37.49	39.17	2684.13	2841.24	2628.4	4491.95	4258.44	4438.26	25.5467	35.87	2803.82	4087.76
3304	HSPA1B	103.87	95.4	86.15	98.67	101.51	96.52	4758.44	4337.94	3836.7	4520.57	4677.48	4435.94	87.57	97.9067	3899.04	4525.44
8295	TRRAP	22.88	20.45	18.91	17.9	18.95	19.07	5306	4705	4260	4150	4417	4435	19.6067	20.1067	4415.33	4700.67
65264	UBE2Z	101.95	101.47	100.78	81.08	77.56	77.57	5810	5740	5584	4621	4446	4435	98.6233	76.0167	5462.67	4370.33
10956	OS9	123.23	123.05	110.01	93.37	93.09	92.69	5892	5842	5074	4471	4443	4435	115.193	95.0433	5330	4581
10928	RALBP1	54.91	54.96	52.45	52.56	52.59	55.46	4373	4345	4061	4186	4213	4431	53.1333	53.5567	4112.67	4304
2004	ELK3	27.88	29.17	27.57	57.06	57.92	57.36	2147	2229	2062	4388	4483	4425	25.4567	45.98	1904	3570.33
26509	MYOF	54.81	51.69	49.48	33.84	37.56	35.12	6890	6437	6040	4255	4742	4420	52.8767	49.0733	6457.67	6220.33
57169	ZNFX1	31.63	29.72	31.37	31.89	36.92	33.72	4166.99	3863.55	3967.95	4181.88	4865.09	4419.84	34.3133	33.9	4375.33	4508.72
9898	UBAP2L	80.75	75.93	73.17	63.92	67.73	67.14	5363	5050.99	4763.11	4192	4488	4419	70.0733	64.9867	4551.22	4326.48
7025	NR2F1	26.22	24.27	27.24	82.65	80.65	77.95	1357	1274	1358.99	4555.01	4417	4417.99	28.8267	91.8533	1465.33	5040.33
2354	FOSB	282.47	338.58	315.84	109.03	62.77	64.68	19173	22854	20853	7422	4293	4417	217.167	9.80667	14331.7	669.667
54751	FBLIM1	47.5	50.45	51.62	79.55	84.06	81.4	2515.36	2669.34	2621.62	4367.06	4609.12	4412.64	46.8533	85.23	2445.72	4732.88
22872	SEC31A	54.33	53.24	52.07	53.58	52.41	54.96	4307	4208	4017	4286	4188	4410	52.9833	52.9967	4084.33	4260.33
23731	TMEM245	25.96	25.66	24.89	29.66	28.2	30.02	3784.23	3723.7	3532.4	4331.81	4132.42	4406.11	26.21	27.01	3722.07	3980.9
8243	SMC1A	40.93	40	38.14	22.44	22.19	24.27	7382	7160	6686	4061	4042	4402	38.1	21.63	6673.67	3939.67
57680	CHD8	29.99	27.82	29.21	27.92	28.79	29.96	4424	4049	4119	4081	4232	4393	29.14	29.04	4144.33	4301
51386	EIF3L	108.73	100.99	103.05	131.49	120.1	125.88	3799.03	3494.04	3524.86	4568.27	4210.37	4386.48	104.483	119.05	3545.97	4203.19
4666	NACA	255.52	260.84	271.32	228.28	229.25	210.83	5142	5251	5365	4665	4793	4386	255.83	221.163	5119	4673.33
142	PARP1	68.74	67.25	64.06	61.66	57.94	60.01	5007	4862	4536	4491	4245	4385	62.07	58.6533	4394	4310
25792	CIZ1	88.7	86.14	88.46	82.76	85.83	86.25	4519	4353	4360	4214	4382	4385	82.8667	83.7267	4105.33	4290
85456	TNKS1BP1	43.05	41.09	38.53	38.98	39.18	40.92	4593	4350	3997	4158	4198	4375	39.1767	46.1867	4059.33	4962.33
55754	TMEM30A	38.29	42.74	41.92	51.9	49	52.44	3184	3527	3387	4313	4098	4373	42.4067	43.5733	3426.33	3656
25921	ZDHHC5	44.71	42.83	39.63	51.77	52.46	54.07	3640	3433	3116	4187	4252	4371	41.4567	51.08	3268.33	4169.67
5226	PGD	63.86	62.31	60.3	102.52	103.22	102.4	2711	2626	2491	4355	4411	4365	73.8533	119.38	3049.67	5115.33
11337	GABARAP	291.84	282.48	305.93	280.69	269.45	275.27	4611	4430	4699	4435	4282	4363	287.4	254.61	4413.33	4058.33
2224	FDPS	138.68	135.87	136.5	198.79	202.9	183.83	3278	3156	3135	4759	4826	4362	273.453	324.067	6282.67	7800.67
3673	ITGA2	9.45	10.73	9.72	28.83	28.35	30.08	1365.68	1538.66	1365.1	4165.69	4120.3	4359.39	10.7967	25.4833	1516.35	3714.92
7027	TFDP1	96.44	96.92	93.42	93.29	94.44	90.85	4638	4618	4331	4461	4534	4354	89.02	86.1467	4149.67	4167.33
64837	KLC2	67.88	68.06	69.77	86.06	85.01	84.17	3530	3510	3519	4457	4441	4351.68	66.47	76.6033	3343.67	4030.67
2113	ETS1	23.87	23.69	22.94	47.03	45.72	45.11	2287.09	2253.9	2133.27	4520.95	4411.31	4351.01	22.8733	40.86	2132.08	3960.41
3914	LAMB3	19.35	18.04	16.28	59.22	60	55.98	1506	1390	1223	4574	4662	4348	15.3133	52.43	1155.33	4092
23131	GPATCH8	32.36	33.12	33.03	29.38	29.8	30.9	4517.15	4569.01	4500.41	4084.75	4193.57	4344.94	33.44	30.9833	4610.37	4386.78
23255	MTCL1	33.8	33.06	32.05	39.09	38.57	39.05	3737	3593	3424	4239	4235	4339	31.61	41.4767	3391.67	4550.67
2022	ENG	51.51	48.66	43.7	76.02	80.55	76.91	2888	2709	2385	4269	4549	4334	41.6333	81.3267	2270	4604
254102	EHBP1L1	42.89	41.12	46.38	49.65	46.83	48.29	3836	3728	4054	4438	4316	4333	44.8267	50.53	3896.67	4541
57062	DDX24	62.17	58.9	57.02	82.91	81.4	80.42	3339	3140	2977	4453	4397	4333	59.87	79.0133	3125	4281.67
6502	SKP2	51.3	52.66	49.39	68.5	68.62	71.13	2748.77	2900.19	2839.19	4198.38	4065.6	4332.65	52.4167	75.2133	3066.03	4564.23
22870	PPP6R1	55.72	57.31	56.13	62.89	65.8	65	3701	3778	3624	4177	4396	4331	54.03	62.78	3487.67	4206.33
6628	SNRPB	232.71	222.9	249.71	241.11	240.26	215.25	4681.03	4471.08	4884.99	4804.02	4841.88	4331	224.01	215.043	4375.05	4365.4
150465	TTL	30.87	31.55	32.17	45.56	44.58	47.39	2823.25	2843.3	2860.01	4145.08	4076.19	4330.85	32.8967	41.8333	2914.58	3839.34
5499	PPP1CA	202.1	195.72	200.28	162.08	171.59	163.59	5331.87	5119.69	5140.3	4271.25	4560.96	4330.76	193.457	159.977	4963.46	4255.25
55705	IPO9	24.13	24.66	24.44	20.04	19.47	20.56	5064.66	5137.78	4987.08	4206.75	4110.71	4329.93	24.1467	18.49	4926.48	3915.08
57190	SELENON	61.68	65.41	58.01	52.38	53.83	55.44	4792.99	5039.48	4386.33	4072.7	4209.28	4322.37	54.4467	47.7433	4117.47	3741.63
399909	PCNX3	37.24	38.4	38.72	39.9	41.17	39.96	4220.15	4220.29	3976.63	4348.33	4550.58	4313.29	36.8933	40.2567	3957.1	4498.69
4924	NUCB1	115.45	116.11	100.42	89.98	89.83	92.08	5369	5356	4565	4190	4211	4309	102.26	89.7533	4631	4221.33
5717	PSMD11	49.85	50.35	48.71	59.26	57.51	60.08	3561	3573	3394	4230	4134	4307	45.69	56.3867	3173.33	4062.67
10250	SRRM1	49.57	47.05	51.23	57.16	58.61	60.64	3599	3393	3585	4073	4190	4307	50.3467	57.6967	3567.67	4224
950	SCARB2	45.39	49.6	45.04	47.92	46.11	49.28	3957.41	4288	3822.5	4182.14	4035.41	4304.22	46.65	41.73	3949.36	3671.86
3340	NDST1	36.84	35.22	32.86	27.96	30.71	30.08	5259.51	4898.19	4476.67	3930.2	4322.85	4296.27	34.7033	34.14	4738.67	4790.91
2664	GDI1	76.04	82.62	80.27	91.14	92.51	94.95	3429	3698	3519	4110	4196	4295	74.58	84.45	3268.67	3841
79073	TMEM109	71.1	70.75	66.66	106.32	103.03	98.65	3084	3046	2811	4612	4495	4293	68.75	95.31	2898.67	4171
6611	SMS	138.32	143.54	147.08	126.32	122.4	132.25	4491	4624	4642	4060	3993	4287	138.43	123.253	4335	4014
5426	POLE	29.88	27.07	29.91	29.46	30.11	29.76	4315	3876	4146	4178	4300	4283	29.83	30.5333	4168.33	4360
84687	PPP1R9B	70.21	69.59	71.1	56.89	60.74	60.64	4967	4888	4891	4023	4270	4282	68.3167	60.11	4697.67	4257
23420	NOMO1	55.1	52.63	48.74	55.66	57.96	54.91	4279.89	4057.53	3680.49	4323.52	4527.82	4278.31	46.17	52.9933	3484.73	4152.26
6427	SRSF2	130.63	133.4	141.16	121.11	120.63	122.84	4539.69	4598.85	4804.55	4198.4	4207.35	4276.33	132.113	116.413	4607.05	4156.56
9782	MATR3	47.18	48.56	46.6	46.12	43.51	45.12	4438	4534.01	4240.5	4360.76	4128.21	4275.73	49.1233	43.9567	4497.66	4188.4
11014	KDELR2	61.23	63.83	62.84	82.47	78.47	81.86	3189	3298.99	3182	4294	4111	4275	61.3967	75.5167	3107.67	3968
10959	TMED2	117.54	122.79	125.3	112.38	112.7	110.53	4532	4700	4698	4333	4371	4275	116.777	98.4667	4376	3829.33
122786	FRMD6	62.39	60.35	60.15	58.73	60.56	54.3	4197	4247	4197	4420	4298	4274	61.1767	69.93	4455.67	4931.67
9908	G3BP2	38.88	40.03	39.79	52.95	50.19	54.28	3044	3112	3022	4132	3951	4263	44.1933	51.8633	3367.33	4098.67
9295	SRSF11	58.73	61.16	68.24	53.51	53.73	55.82	4581	4733.32	5239.91	4051.94	4071.94	4261	66.0067	53.54	5224.26	4129.17
3156	HMGCR	48.85	51.41	48.37	49.28	47.95	50.73	4093	4277	3936	4130	4035	4260	67.8667	63.8933	5523.33	5403.67
7919	DDX39B	132.81	132.2	143.46	113.68	115.2	109.84	5090	5073	5364	4393	4480	4259	128.827	104.277	4817.67	4048.33
7284	TUFM	122.33	118.76	119.15	134.87	137.83	124.04	4093	3982	3961	4574	4704	4258	118.343	125.293	3933.33	4271.67
7058	THBS2	33.03	31.88	26.95	38.71	38.66	39.3	3561	3412	2825	4174	4192	4251	32.7967	49.5533	3436.33	5391.33
4296	MAP3K11	56.71	57.6	55.97	62.66	64.87	65.43	3685	3708	3522	4062	4219	4251	55.42	65.39	3487	4271.67
5411	PNN	65.43	68.06	75.66	61.98	64.52	64.22	4308	4448	4843	4081	4273	4242	73.98	71.24	4734.33	4731
6575	SLC20A2	12.54	12.3	12.88	61.06	64.24	61.19	891.32	861.67	891.35	4234.44	4448.18	4241.34	13.52	60.72	937.597	4210.3
9921	RNF10	80.34	76.64	74.73	66.63	68.11	65.57	5056	4882.72	4695	4207.93	4327.82	4241	71.9533	66.59	4502.33	4249.33
9887	SMG7	31.2	31.05	31.16	36.66	36.9	40.1	3276	3257	3246	3861	3923	4237	30.1867	37.6267	3130	3981.33
9343	EFTUD2	67.9	66.62	64	69.02	69.01	64.88	4435.92	4304.89	4089.8	4477.83	4531.83	4236.89	61.52	66.73	3914.84	4375.85
26005	C2CD3	23.4	22.34	23.23	29.67	30.12	30.03	3257.02	3043.03	3011	4172.06	4264.1	4236.03	25.67	32.49	3348.04	4617.09
4172	MCM3	86.2	83.33	76.34	76.23	75.99	72.21	5043	4839	4342	4460	4464	4233	79.1133	76.09	4498.33	4487
6625	SNRNP70	120.12	114.63	122.56	133.47	132.16	124.94	4016	3772	3883	4447	4466	4226	114.48	122.537	3648	4134.33
23463	ICMT	48.02	48.84	47.45	49.76	49.56	48.96	4112.09	4189.15	3950.94	4280.35	4287.13	4221.14	46.71	43.27	3899.64	3757.67
55066	PDPR	28.85	27.12	27.84	25.86	25.94	27.38	4389.15	4145.33	4219.23	4003.67	4068.64	4220.05	27.4367	26.12	4131.7	4041.06
28996	HIPK2	11.68	11.73	11.67	13.42	13.41	15	3268	3258	3176.98	3758.03	3783	4217	10.85	12.1767	2951.33	3440.33
65266	WNK4	22.96	22.92	24.66	59.04	60.15	59.37	1630	1616	1667	4147	4303	4209	22.73	53.2433	1568.67	3853
5496	PPM1G	100.33	94.98	97.2	106.98	105.01	100.35	4193	3940	3949	4471	4414	4207	94.3833	98.75	3833.67	4163
9918	NCAPD2	105.73	96.68	92.23	48.49	47.32	47.59	9302.07	8443.05	7888.89	4265.97	4187.77	4200.2	91.9933	48.8167	7866.29	4333.35
7756	ZNF207	85.46	86.12	85.06	94.55	88.42	91.66	4336.31	4484.63	4472.18	4303.83	4085.45	4199.62	83.9633	85.2567	4554.77	4228.31
57136	APMAP	112.56	112.8	109.4	106.43	107.8	103.99	4533	4508	4282	4287	4366	4199	102.417	93.0333	4006.67	3779.67
5870	RAB6A	54.4	57.99	56.67	72.26	67.78	71.59	3279.19	3414.03	3251.22	4208.45	4019.78	4198.55	61.11	69.4367	3505.38	4220.4
23196	FAM120A	46.42	45.93	44.1	43.48	45.09	44.88	4153.21	4218.49	3948.35	4062.95	4198.52	4194.07	41.2367	41.2133	3661.39	3782.65
152137	CCDC50	20.26	19.8	18.46	32.17	31.55	30.82	2428.92	2420.56	2417.68	4074.2	3985.25	4183.69	20.6733	32.2533	2652.9	4020.97
131566	DCBLD2	41.83	42.35	41.53	36.91	35.6	38.64	4576	4501	4409	3987	3904	4183	43.1533	39.21	4505	4286.67
5931	RBBP7	119.45	125.47	126.97	119.14	113.6	113.8	4372	4558	4518	4360	4182	4178	125.977	108.317	4481.33	3999.33
6223	RPS19	473.54	488.29	526.89	429.81	484.23	448.31	4335.75	4473.28	4736.85	4019.13	4512.74	4177.88	473.133	448.75	4243.29	4172.15
9055	PRC1	164.29	163.09	162.2	83.41	80.74	80.77	8450	8411	8210	4282	4109	4177	151.233	73.8867	7650.67	3796
23117	NPIPB3	35.19	41.8	43.59	61.46	57.33	62.12	2357.27	2779.58	2839	4117.13	3862.51	4174.32	50.1133	53.1967	3263.14	3593.64
22992	KDM2A	37.57	36.17	38.13	34.81	37.63	38.35	4147	3981	4068	3808	4098	4171	37.13	35.2633	3987	3919.67
23277	CLUH	33.18	30	29.94	41.36	44.7	42.82	3227	2897	2839	4019	4367	4169	27.2533	40.1	2571.33	3933.33
6789	STK4	29.93	30.2	31.79	35.62	34.82	35.63	3480.49	3494.81	3622.03	4164.47	4078.1	4166.21	31.6267	32.3533	3569.34	3815.8
51586	MED15	58.36	55.64	57.99	69.5	72.04	68.48	3571.8	3366.77	3438.9	4213.19	4409.16	4159.69	54.0733	66.0233	3212.48	4038.85
7311	UBA52	339.76	317.99	345.24	352.02	351.69	315.64	4208.94	3958.38	4346.17	4664.34	4602.33	4158.85	314.433	325.473	3831.21	4166.6
8761	PABPC4	58.66	58.74	59.44	70.92	72.01	71.68	3389	3361	3327	4083	4185	4153	56.0867	67.3067	3153	3922.33
10938	EHD1	87.43	84.26	82.92	65.73	68.98	66.28	5496.48	5242.48	5030.47	4093.96	4319.67	4151.85	78.46	63.6667	4766.86	4002.35
4831	NME2	297.07	287.28	319.79	360.86	359.38	304.76	3977.73	3824.42	4264.98	4897.53	4872.66	4151.54	305.29	303.963	4012.99	4147.93
5610	EIF2AK2	23.68	23.88	22.84	20.89	24.9	24.48	4020.12	4155.75	3962.15	3604.02	4293.63	4146.08	26.1933	24.1033	4490.65	3993.04
4082	MARCKS	65.53	68.5	65.69	51.64	48.35	52.44	5161	5355	5030	4067	3830	4143	72.53	61.7	5551.67	4903.67
5754	PTK7	55.26	53.17	48.77	55.89	52.54	53.43	4264	4109	3651	4324	4066	4143	50.1567	60.8633	3751.67	4716.67
10921	RNPS1	102.62	102.6	101.69	109.75	111.77	107.93	3903	3895	3794	4209	4306	4143	94.22	101.1	3500.33	3908.33
586	BCAT1	12.8	13.8	14.45	22.18	21	23.93	2225.93	2367.78	2438.99	3839.13	3643.65	4142.43	16.4433	22.3333	2761.99	3900.93
10528	NOP56	73.45	73.56	75.19	117.22	115.43	113.22	2678	2662	2665	4274	4233	4141	70.8033	104.11	2509	3828.33
1464	CSPG4	28.12	26.67	22.39	27.68	28.49	27.11	4281.81	4029.84	3314.23	4214.61	4362.79	4140.92	21.4467	27.36	3174.08	4202.29
81567	TXNDC5	60.67	63.29	55.92	79.96	80.04	76.32	3279.86	3395.87	2938.74	4322.63	4351.95	4138.73	49.7767	61.12	2614.88	3333.56
8242	KDM5C	34.13	32.34	32.12	40.21	41.2	38.36	3628	3449	3364	4310	4464	4138	31.7667	39.5367	3313.74	4261
6426	SRSF1	45.11	48.48	50.78	41.08	41.02	41.53	4458.2	4785.78	4894.25	4097.38	4090.87	4136.44	49.6533	42.6533	4797.55	4229.87
23195	MDN1	14.78	13.71	13.98	13.93	14.66	15.76	3896	3546	3475	3611	3854	4136	14.0233	14.69	3512.67	3944.67
10657	KHDRBS1	85.65	86.68	81.96	89.71	78.28	78.48	4505	4526	4175	4705	4130	4133	81.7267	77.46	4165	4103.67
144455	E2F7	19.81	19.68	21.22	39.49	39.1	41.79	1949	1936	2021	3866	3867	4131	23.69	39.0567	2269.67	3847.33
64764	CREB3L2	37.67	36.87	34.46	29.6	28.74	31.19	4984.26	4805.55	4410.56	3890.68	3840.35	4126.92	34.12	27.9467	4378.77	3692.74
444	ASPH	44.26	47.93	43.2	62.81	60.52	64.04	3115	3369.88	2916	4052.47	3972.94	4115.87	42.7467	55.7867	2972.1	3704.95
51755	CDK12	34.5	32.22	30.92	28.46	30.28	30.98	4419.1	4147.64	4024.19	3780.74	3938.93	4107.71	32.0633	33.0033	4126.08	4296.69
8239	USP9X	24.25	25.44	25.66	20.04	19.2	21.45	4591.25	4788.58	4733.58	3828.9	3681.72	4104.59	28.2867	21.11	5213.15	4045.06
4784	NFIX	52.01	52.85	52.35	33.88	35.45	39.27	5494.38	5503.36	5322.73	3529.16	3705.14	4102.51	49.2667	38.2	5019.75	4025.46
9188	DDX21	27.28	27.37	26.96	47.85	45.99	47.42	2353.12	2344.42	2257.13	4117.37	3990.79	4098.34	26.3067	42.37	2204.42	3688.98
4150	MAZ	117.3	121.9	119.83	90.93	85.89	89	5637	5617	5569	4335	4150	4098	114.98	94.9667	5253.67	4469.33
6232	RPS27	724.97	747.41	893.79	801.46	710.93	678.3	4368	4462	5223	4837	4339	4097	821.577	673.407	4801.67	4107
146909	KIF18B	56.56	63.25	69.95	59.94	58.34	58.7	3993.54	4366.98	4728.18	4133.34	4076.63	4093.34	59.67	48.3267	4021.29	3391.38
55771	PRR11	47.4	46.98	50.6	36.35	35.91	40.03	4731.05	4705.34	5175.17	3718.67	3702.3	4089.12	43.9433	35.96	4379.58	3637.48
23633	KPNA6	30.69	29.68	30.69	28.93	29.97	29.95	4178.45	4008.57	4058.17	3934.49	4104.57	4087.29	29.4333	28.8333	3893.32	3957.44
1291	COL6A1	122.37	120.88	112.23	52.93	53.32	52.73	9455	9270	8430	4090	4144	4087	104.477	63.36	7846	4938.33
5045	FURIN	49.4	51.1	44.68	55.48	54.67	53.06	3791	3890	3330	4258	4224	4087	48.2167	54.9633	3595.67	4263.33
283638	CEP170B	25.9	25.65	26.81	32.97	32.65	33.21	3240	3134	3175	3973	4036	4084	25.59	32.7333	3035.67	4085.33
6713	SQLE	67.08	66.73	62.49	76.36	73.22	74.9	3641	3591	3297	4137	3990	4084	98.0467	103.597	5169	5672.33
7083	TK1	152.3	146.08	150.98	150.01	136.38	144.77	4318	4086	4136	4212.95	3847.96	4083.98	145.767	131.34	4006.33	3731.63
5576	PRKAR2A	30.98	30.08	33.9	34.48	34.95	35.75	3303.73	3346.32	3694.45	3820.77	3951.95	4082.98	31.0933	34.67	3414.75	3853.97
64283	ARHGEF28	24.25	24.79	24.08	34.12	34.99	36.92	2725	2698	2602	3787	3878	4081	29.2333	40.1567	3138	4506
1717	DHCR7	90.91	81.97	77.83	83.55	85.08	83.61	4421	3946	3675	4066	4164	4080	166.74	172.927	7874	8483.67
10985	GCN1	32.28	28.87	28.34	25.04	25.43	25.54	5139	4563	4387	3987	4073	4079	27.4167	25.26	4242.67	4056.67
1660	DHX9	52.87	51.26	50.5	52.5	50.76	48.99	4388	4223	4075	4358	4238	4079	47.01	47.4033	3792	3970.33
2130	EWSR1	102.71	101.39	104.66	104.01	103.73	98.34	4245.43	4100.13	4145.77	4244.75	4278.28	4066.83	94.9533	89.8467	3777.73	3720.9
55666	NPLOC4	45.63	45.85	46.86	47.55	48.82	46.6	3919.64	3901.83	3964.81	4143.72	4217.19	4058.95	45.4167	46.75	3863.01	4135.82
1848	DUSP6	43.45	53.37	44.96	71.71	65.13	65.33	2686	3275	2708	4438	4052	4057	42.0167	55.81	2528	3487.67
9780	PIEZO1	30.73	28.54	26.92	27.5	28.46	27.17	4564	4208	3887.98	4085	4252	4049	26.2333	28.2167	3787.33	4227.94
26057	ANKRD17	25.94	24.73	25.23	24.1	23.75	25.81	4026	3890.16	3787.25	3749.04	3749.44	4048.75	25.9733	25.8967	3912.95	4095.31
50944	SHANK1	15.65	15.63	16.02	21.61	21.59	22.9	2757.71	2733.86	2743.9	3807.93	3826.94	4048	14.6733	18.0967	2512.45	3217.3
11135	CDC42EP1	76.29	75.84	74.2	101.66	103.52	102.8	2994.18	2954.05	2830.96	3989	4085	4046.28	78.0767	109.437	2977.3	4332.63
130074	FAM168B	38.32	38.1	38.1	39.9	38.01	40.11	3854.45	3775.71	3736.86	3993.43	3815.47	4044.65	36.27	37.39	3559.71	3792.45
23394	ADNP	37.73	36.27	37.32	33.14	32.32	35.14	4367	4199.01	4198.18	3827.1	3746.19	4044.1	38.9767	32.7933	4330.24	3823.01
5074	PAWR	16.49	18.16	17.24	44.73	40.52	42.04	1570.29	1723.92	1655.28	4072.37	3698.82	4044.07	19.32	40.2367	1852.92	3729.47
6129	RPL7	246.37	267.25	312.28	271.96	282.05	272.12	3648	3926	4489	4020	4198	4036	279.307	245.793	4022.33	3667.67
6204	RPS10	384.84	392.17	418.6	400.45	377.46	355.27	4376.78	4425.62	4619.64	4551.92	4304.42	4031.98	397.977	351.727	4382.17	4024.46
7408	VASP	61.82	61.04	57.42	96.61	101.88	97.2	2556	2504	2308	3991	4233	4031	58.06	107.97	2334	4499.67
2975	GTF3C1	45	40.33	37.71	29.92	31.23	30.93	5841	5199	4756	3882	4077	4030	37.24	32.1967	4698	4216
55593	OTUD5	75.93	74.67	78.5	84.57	88.53	86.7	3582.12	3512.05	3552.16	3940.97	4049.06	4025.23	75.2567	81.5367	3431.34	3798.49
643314	KIAA0754	17.47	16.03	14.66	27	27.61	31.32	2237.39	2037.67	1825.26	3457.86	3556.26	4024.29	16.5733	33.04	2062.56	4269.65
10397	NDRG1	25.58	24.27	23.4	70.53	75.15	71.14	1447	1361	1287	3998	4266	4024	27.6967	63	1518.33	3591.33
9020	MAP3K14	35.22	35.33	33.58	45.96	45.74	48.78	2898	2884	2683	3782	3781	4021	33.9367	49.1	2712	4074.67
51564	HDAC7	52.08	52.83	52.67	54.31	54.23	53.31	3938	3954	3875	4105	4138	4021	53.34	60.1867	3901	4570.67
114785	MBD6	54.66	52.89	55.08	54.82	51.99	53.23	4089.81	3942.64	4015.84	4119.89	3952.16	4020.45	52.61	46.86	3837.34	3556.16
8763	CD164	86.88	95.02	92.22	65.25	64.5	67.93	5199	5622	5286	3981	3949	4020	94.7433	60.0133	5469	3638
134429	STARD4	18.62	21.1	20.94	53.03	52.62	53.87	1295.38	1538.03	1479.01	4003.78	3741.98	4017.76	31.3167	53.3833	2160.52	3968.59
29979	UBQLN1	53.43	55.89	55.02	54.74	54.53	53.17	4031	4160	4019	4134.03	4148	4016	55.7533	50.6633	4076.67	3846.33
6533	SLC6A6	19.19	18.45	17.37	34.15	35.96	35.52	2167.21	2050.68	1939.8	3818.16	4043.88	4015.03	18.9067	38.0067	2113	4351.7
55573	CDV3	48.08	50.92	53.3	63.73	63.28	63.15	3074	3247	3257	3996	4007	4010	52.0767	59.3133	3248.67	3810.33
25941	TPGS2	137.59	134.89	140.44	113.12	119.33	112.74	4904.22	4802.66	4856.52	4050.94	4244.78	4009.37	136.54	106.277	4725.82	3849.8
25836	NIPBL	26.76	32.25	28.7	18.12	17.93	22.84	4700.79	5616.19	4895.72	3142.96	3102.34	4008.58	31.9033	21.35	5393.19	3769.07
3925	STMN1	233.1	243	247.17	157.35	150.79	143.87	6386.44	6611.86	6615.81	4348.15	4187.32	3993.72	226.077	130.027	6059.18	3616.35
5000	ORC4	25.82	30.17	35.33	29.08	31.2	33.73	3072.48	3548.48	4051.61	3431.62	3686.31	3989.24	34.4633	30.0367	3951.15	3580.58
9793	CKAP5	54.79	52.77	53.06	27.93	29.69	32.24	6744	6452	6354	3440	3678	3982	51.97	29.85	6219.67	3708.67
4651	MYO10	21.89	21.02	20.16	22.61	25.04	25.89	3333.09	3146.75	2969.98	3447.03	3796.99	3977.38	22	26.53	3222.16	4056.66
4736	RPL10A	329.93	331.24	338.42	329.12	333.79	307.81	4220	4189	4212	4251	4301	3976	327.05	293.443	4068.67	3814.33
9491	PSMF1	70.04	65.34	63.97	61.97	66.37	63.9	4290	4016	3845	3877	4141	3973	63.49	62.6233	3799	3919.67
57602	USP36	20.38	19.6	19.79	40.78	43.7	42.6	1904	1819	1852	3903	4117	3972	19.35	39.9767	1844	3796.33
9902	MRC2	49.43	46.77	40.68	38.4	36.95	37	5215	4878	4261	4127	3925	3969	41.78	40.58	4359	4355.67
10169	SERF2	96	97.28	101.08	68.9	72.59	76.91	4885.28	4905.68	5055.66	3591.47	3765.95	3965.85	94.9933	74.2867	4725.53	3826.92
2817	GPC1	52.13	51	45.09	59.4	59.46	58.73	3499	3402	2946	3995	4023	3962	44.3367	57.1467	2895.67	3876
3611	ILK	108.72	104.17	108.7	130.99	128.22	120.11	3543.08	3409.06	3451.15	4313.47	4274.73	3961.65	120.167	141.5	3832.3	4740.1
5935	RBM3	115.38	120.26	133.58	93.18	88.55	98.68	4696.64	4780.67	5235.06	3741.31	3610.4	3960.29	129.423	92.0633	5028.67	3765.28
6774	STAT3	62.5	63.32	59.91	47.39	44.9	45.79	5453.81	5415.02	5147.17	4128.09	4009.97	3952.41	60.05	49.1167	5101.39	4264.79
1639	DCTN1	65.55	63.67	63.14	50.08	50.47	49.38	5238	5049	4897	3999	4045	3947	60.21	50.52	4669.67	4065.33
6878	TAF6	118.74	108.08	111.91	85.25	86.2	88.73	5231.24	4739.02	4795.18	3806.17	3870.38	3944.57	107.927	83.5833	4616.37	3775.37
2181	ACSL3	37.81	38.48	33.11	39.04	36.86	38.75	3740	3809	3306	3993	3693	3938	54.4233	55.9067	5325	5583
2806	GOT2	82.11	80.72	81.38	90.25	88.84	87.71	3674	3585	3540	4038	3998	3937	77.79	85.0933	3381.33	3841
9967	THRAP3	65.61	63.68	62.26	45.34	46.25	45.96	5436	5258	5043.97	3883.01	3956	3935	62.6033	48.39	5136.34	4202
134218	DNAJC21	33.55	35.3	33.46	41.28	38.46	43.24	3106.48	3330.05	3095.04	3708.08	3492.49	3933.83	35.2067	42.2	3233.78	3874.76
57805	CCAR2	59.17	56.42	54.42	59.12	57.74	57.36	4040.08	3828.79	3605.79	4056.71	3983.65	3929.11	54.61	56.7567	3617.75	3921.86
54906	FAM208B	16.8	17.19	17.01	21.16	20.82	23.68	2759.86	2776.5	2713.54	3447.85	3459.53	3924.55	17.67	22.04	2820.49	3645.19
382	ARF6	42.74	42.99	40.45	53.06	52.22	54.25	3077	3072	2831	3820	3781	3918	40.9967	51.61	2868.67	3749
88455	ANKRD13A	41.9	40.35	41.89	59.17	61.2	55.82	2930	2805	2834	4123	4309	3915	39.96	52.39	2720.67	3695
1983	EIF5	29.11	30.57	31.97	35.89	34.42	35.91	3166.83	3295.1	3376.95	3896.45	3754.79	3910.46	30.1767	31.48	3187.92	3454.41
9527	GOSR1	43.83	44.38	45.69	41.19	40.85	42.02	4079.85	4065.17	4099.03	3839.99	3827.09	3907.96	46.5733	40.8433	4209.2	3813.99
80727	TTYH3	57.75	58.08	52.5	44	44.45	45.21	4946	4958	4416	3805	3863	3907	55.9667	51.4867	4694.33	4484.33
58506	SCAF1	55.72	55.61	52.62	50.05	51.01	51.56	4218	4182	3856	3775	3882	3907	50.51	48.2867	3713.33	3685
10452	TOMM40	98.8	97.38	94.25	131.55	121.67	125.36	3067.08	3000.81	2846.05	4090.23	3819.67	3904.52	93.9	124.927	2829.55	3924.29
11224	RPL35	581.27	555.7	642.02	534.79	565.95	498.02	4541	4309	4876	4178	4447	3903	566.763	493.597	4303.33	3889.33
7041	TGFB1I1	126.17	125.41	119.86	122.82	128.17	119.41	4085	4054	3791	4006	4186	3898	120.813	136.343	3825	4464
6201	RPS7	293.04	305.26	354.49	301.26	327.82	304.22	3738	3865	4396	3843	4206	3893	290.493	290.6	3601.33	3739.33
11260	XPOT	24.13	25.33	24.35	32.93	32.75	33.47	2801.37	2921.9	2746.19	3811.05	3812.52	3891.06	25.4467	31.0633	2870.26	3631.83
5518	PPP2R1A	109.33	101.68	102.58	84.09	86.52	84.99	4988	4604	4550	3837	3970	3891	98.54	87.0267	4370.33	4007
6193	RPS5	289.79	261.99	320.46	344.5	314.85	298.06	3766.07	3379.48	4048.7	4477.2	4115.57	3885.8	305.603	293.21	3860.05	3842.95
10914	PAPOLA	50.19	54.11	53.23	46.97	45.68	47.82	4099.48	4394.38	4231.62	3819.46	3728.02	3882.11	53.2633	46.4333	4215.05	3798.62
4249	MGAT5	13.6	13.68	12.86	24.57	24.01	25.42	2082.99	2069.81	1906.52	3755.61	3711.6	3875.15	13.2033	24.21	1943.12	3727.13
93621	MRFAP1	121.22	121.86	125.88	98.4	100.65	98.05	4779.82	4767.4	4823.36	3886.51	3980.63	3873.1	115.83	96.64	4429.33	3850.99
9600	PITPNM1	45.99	44.67	42.84	54.05	53.19	53.69	3304	3233	3080	3966	3918	3873	43.3567	55.3067	3038.33	4048
201562	HACD2	34.45	35.83	33.87	54.22	54.14	55.32	2396.6	2563.36	2401.11	3850.97	3785.16	3872.53	37.9533	49.3733	2620.68	3456.52
11044	TENT4A	46.77	47.7	51.69	52.77	56.09	56.27	3244	3325.01	3517	3728.04	3914.49	3872	49.24	52.71	3318.33	3648.33
57532	NUFIP2	17.08	18.09	18.41	20.94	21.07	22.2	3056.33	3291.62	3339.38	3681.72	3665.61	3868.24	18.9467	19.29	3414.74	3498.67
8729	GBF1	48.62	47.37	46.65	33.52	35.8	34.45	5511	5147	4923	3647	4006	3867	45.4	34.9233	4865	3955.67
5594	MAPK1	43.75	40.07	38.12	42.72	40.4	40.39	3542	3725	3531	3763	3638	3866	41.86	38.99	3737.33	3449.67
790	CAD	32.34	29.19	28.74	30.04	31.22	30.07	4101	3684	3489	3847	4001	3864	28.2367	30.83	3463	3981.67
54434	SSH1	14.46	13.16	13.33	23.08	23.42	25.32	2137.67	1982.1	1998.47	3499.84	3561.46	3863.99	15.35	25.7	2257.62	3893.35
91039	DPP9	41.47	42.77	41.14	47.72	47.98	47	3363.32	3464.67	3288.59	3884.52	3956.33	3851.32	38.62	45.3533	3087.09	3718.91
6926	TBX3	17.53	15.85	16.95	42.71	44.72	44.09	1523	1369	1430	3712	3915	3849	17.54	43.6733	1482	3833.33
1503	CTPS1	37.21	38.64	38.16	75.74	77.77	73.96	1946.59	2011.44	1958.21	3912.76	4049.96	3847.23	39.7733	85.46	2030.76	4470.91
7703	PCGF2	75.05	75.59	74.89	77.68	75.06	76.45	3782.98	3711.66	3681.58	3912.85	3816.42	3846.77	76.5067	76.2267	3724.15	3880.28
3133	HLA-E	96.41	99.03	96.66	80.86	83.7	78.92	4678	4769.07	4564.06	3924.85	4086.08	3845.13	94.3567	81.01	4453.03	3963.39
57659	ZBTB4	33.28	35.1	32.37	34.98	32.73	35.63	3611	3767	3400	3752	3545	3844	31.28	35.2433	3282.22	3837.33
51729	WBP11	89.82	88.48	87.7	77.96	78.22	78.74	4370	4273	4148	3793	3828	3843	84.1167	76.3867	3977.33	3749.33
5954	RCN1	85.14	87.09	80.11	83.08	86.19	83.67	3894	3954	3562	3800	3965	3839	80.08	88.2867	3559.67	4074.67
50488	MINK1	57.57	57.18	56.2	42.75	44.27	42.35	5185.52	5107.65	4924.98	3857.47	4015	3829.85	55.9667	46.3133	4897.42	4228.57
81792	ADAMTS12	19.56	17.82	18.42	37.55	37	38.64	1975	1826	1825	3583	3915	3828	21.9867	38.9533	2068.33	4332.67
9124	PDLIM1	140.6	131.81	131.34	142.3	143.51	141.94	3739	3480	3429	3899	3950	3828	137.27	149.99	3588.33	4101.33
125950	RAVER1	70.37	69.36	66.61	55.88	54.55	58.23	4609	4508	4229	3658	3597	3826	65.5667	56.1533	4171	3712
5118	PCOLCE	222.06	217.06	198.21	138.18	131.81	131.67	6426	6228	5552	3995	3833	3821	202.263	164.693	5672.33	4795.67
80781	COL18A1	52.46	52.74	46.43	40.72	39.33	37.99	5242.67	5224.92	4507.85	4080.11	3952.85	3818.33	43.0733	42.8033	4184.46	4319.8
9371	KIF3B	33.48	33.46	33.89	31.64	31.87	33.89	3758.92	3728.14	3700.14	3555.63	3599.99	3817.63	33.3333	32.37	3636.98	3666.94
8553	BHLHE40	78.8	73.37	80.16	65.3	65.08	68.59	4399.01	4069.45	4355.06	3624.82	3636	3817.25	110.983	112.913	6035.27	6337.53
11140	CDC37	95.52	96.56	99.68	130.61	130.59	125.12	2898	2916	2945	3972	3995	3817	92.05	122.48	2713.33	3754.67
9611	NCOR1	30.38	30.46	28.99	21.93	22.04	22.96	4987.59	4981.92	4693.53	3620.26	3691.6	3813.88	29.4533	23.4167	4729.38	3899.97
23082	PPRC1	27.94	27.97	27.1	39.48	40.73	39.87	2692	2659	2514	3719	3918	3813	25.37	36.51	2385.67	3530.33
10616	RBCK1	101.56	107.11	104.15	100.69	105.38	101.41	3800	4004	3804	3797	3916	3813	109.177	98.1967	4027.67	3726.33
81037	CLPTM1L	106.08	102.14	98.04	96.12	96.42	91.23	4329	4123	3906	3955	3984	3811	101.4	96.8267	4023.33	3964.67
2107	ETF1	38.63	39.95	40.91	57.17	55.76	56.15	2619	2683	2709	3862	3776	3808	39.1	48.69	2587	3339.33
3150	HMGN1	184.88	192.48	206.38	143.65	146.58	145.06	4760	4941	5218	3754	3828	3807	182.737	132.9	4725.33	3523.67
7155	TOP2B	33.67	36.53	34.1	33.26	31.64	38.16	3362	3603	3290	3309	3185	3806	39.5667	34.9767	3825.67	3517.67
6667	SP1	22.66	23.38	24	26.58	24.66	26.97	3168	3230	3253	3706.02	3461	3805.23	25.86	25.0967	3501.33	3545.67
9208	LRRFIP1	33.47	33.71	33.18	38.22	40.42	40.83	2891.8	2965.75	2944.13	3520.31	3697.28	3802.98	31.7333	38.7467	2883.6	3663.74
2665	GDI2	71.26	70.81	75.08	85.18	80.49	84.94	3132.55	3120.45	3262.42	3788.65	3583.36	3798.49	71.2167	78.65	3084.6	3518.62
207	AKT1	71.27	71.67	74.82	76.33	75.38	71.64	3704	3699	3790.54	4020.02	3997.01	3798.01	69.2733	72.4833	3528.67	3852.67
5573	PRKAR1A	75.72	77.18	79.5	56.05	56.53	56.27	4792.47	5025.56	5087.97	3762.13	3648.89	3797.42	76.4233	58.47	4879.13	3679.11
9631	NUP155	38.82	37.78	37.83	45.45	43.22	44.95	3226	3145	3090	3805	3645	3795	38.29	41.83	3133	3532
6117	RPA1	61.9	63.24	61.26	60.6	57.63	59.23	3947	4016	3812	3865	3705	3795	60.6167	57.3133	3772.67	3694
9972	NUP153	33.78	31.8	31.81	33.37	34.77	37.12	3459.78	3245	3181	3431	3596	3794	32.58	33.62	3287.74	3526
10694	CCT8	73.39	78.59	81.42	108.73	103.96	103.21	2687.03	2850.49	2887.33	3974.6	3818.25	3786	80.56	95.2533	2859.7	3510.23
829	CAPZA1	83.72	84.98	87.9	82.81	82.74	81.2	3856	3945	3978	3852	3858	3784	82.31	72.7233	3719.29	3412.67
10484	SEC23A	63.74	65.14	63.2	56.76	57.29	57.88	3960	4067	3899	3615	3615	3778	63.8667	57.2867	3958.67	3628.33
6892	TAPBP	108.38	97.83	94.18	52.5	56.91	57.6	7106.32	6346.49	5992.05	3427.72	3679.76	3777.59	94.3067	63.66	5983.49	4166.07
57148	RALGAPB	25.53	25.95	25.8	22.36	21.83	24.08	3952.91	3928	3789	3500	3429.62	3777	27.82	23.24	4104.68	3664.31
1956	EGFR	28.49	27.23	23.46	29.53	32.93	33.77	3205	3045	2539	3295	3671	3776	25.3567	31.5967	2727.33	3587.67
57649	PHF12	48.41	47.41	50.03	48.09	49.82	53.89	3394.88	3320.16	3390.22	3343.07	3519.05	3775.7	49.4167	49.3267	3374.56	3490.52
1454	CSNK1E	65.75	65.41	62.83	80.17	79.89	77.52	3190.84	3166.25	2977.37	3894.23	3922.97	3775.49	62.87	75.1867	2965.82	3680.09
56910	STARD7	59.83	60.74	59.72	67.11	64.45	65.43	3479	3494	3342.02	3818	3725	3775	59.96	58.8267	3358	3420.34
11030	RBPMS	121.95	128.38	117.48	125.74	132.46	130.27	3606.97	3791.3	3585.62	3700.63	3871.36	3774.03	107.99	134.79	3226.76	4106.71
23512	SUZ12	46.25	50.3	47.43	45.13	43.4	49.62	3563	3810	3528	3445	3362	3773	49.72	44.1133	3707	3436.33
9644	SH3PXD2A	21.2	19.73	21.2	17	17.53	18.18	4383.87	4049.04	4263.02	3516.63	3646.79	3771.83	22.57	21.59	4536.02	4503.92
3183	HNRNPC	129.52	133.85	137.84	88.67	86.37	81.38	5739.82	5903.83	5962.61	4059	3986.86	3771.02	127.043	82.9867	5495.34	3792.52
1869	E2F1	51.21	50.85	51.65	80.33	76.49	76.51	2516	2480	2467	3947	3780	3771	53.3767	71.3067	2549	3534.67
84823	LMNB2	51.8	50.72	50.19	47.38	43.96	44.22	4403	4279	4147	4027	3758	3770	46.36	39.7533	3829.67	3408.67
115701	ALPK2	13.49	12.91	12.98	27.5	30.34	32.46	1588	1497	1493	3207	3525	3764	14.8833	33.4733	1688.67	3930
23399	CTDNEP1	126.47	129.14	127.26	132.54	125.6	121.2	3911.55	3964.58	3826	4099.08	3907	3760	122.697	119.387	3689.11	3729.54
9919	SEC16A	24	21.96	21.86	21.66	23.93	23.6	3802.2	3455.55	3371.92	3437.83	3803.9	3751.76	22.16	24.3633	3393.56	3865.71
2744	GLS	38.72	40.95	42.26	44.76	43.72	44.87	3247.49	3424.35	3461.09	3759.94	3573.61	3750.79	50.5767	50.1467	4150.97	4238.75
140809	SRXN1	17.74	18.35	19.36	73.36	71.22	76.14	871	894	924	3602	3517	3750	17.2267	64.6733	822	3203.67
6218	RPS17	386.02	380.01	446.59	413.96	416.21	362.84	3977	3886	4473	4265	4313	3750	406.7	376.683	4072.33	3914
440270	GOLGA8B	27.98	26.65	31.98	29.33	30.46	32.22	3264.58	3077.47	3618.69	3392.3	3538.25	3745.74	32.8033	33.8533	3698.11	3967.79
23646	PLD3	134.38	129.87	118.06	100.82	98.98	102.73	4902	4718	4189	3662	3627	3745	116.02	99.5133	4149	3643.33
51495	HACD3	47.42	49.04	47.53	66.77	62.02	65.42	2710.85	2770.95	2641.7	3808.74	3588.87	3742.85	48.4967	58.2633	2697.88	3379.98
90861	JPT2	50.32	51.64	49.69	55.15	55.63	55.41	3384.98	3447.51	3249.54	3710.04	3763.86	3739.36	46.4367	52.4533	3035.85	3558.64
23466	CBX6	34.22	32.64	31.21	33.71	32.04	32.96	3865	3660	3429	3806	3640	3735	31.44	31.1433	3452.67	3549
90102	PHLDB2	17.64	16.89	16.62	31.11	31.84	34.18	1915	1819	1753	3383	3481.21	3734	17.73	36.45	1872	4007.7
23085	ERC1	29.67	29.54	27.94	20.44	21.48	23.11	4737.6	4604.51	4358.32	3282.33	3445.34	3732.02	27.8933	22.4067	4327.52	3610.14
200081	TXLNA	34.53	33.09	33.24	41.69	39.9	41.65	3086	2932	2852	3699	3587	3732	33.49	40.1267	2891	3620.33
11051	NUDT21	37.51	38.93	39.65	45.69	43.99	46.11	3024	3115	3108	3684	3567	3729	38.66	38.9867	3029.33	3171.33
375033	PEAR1	20.56	19.88	21.43	42.3	42.27	40.02	1894	1839	1883	3897	3870	3725	22.0367	36.9967	1964.67	3449.33
8837	CFLAR	24.67	25.18	28.36	28.69	30.2	29.09	3245.74	3377.52	3634.71	3664.62	3821.48	3724.59	29.4033	29.7667	3790.21	3836.1
29888	STRN4	65.64	64.86	65.91	68.23	66.46	69.86	3571.14	3505.76	3450.32	3652.95	3611.99	3724.03	64.1967	65.02	3380.5	3545.64
39	ACAT2	112.42	111.71	114.63	142.83	137.38	132.31	3158.15	3110.67	3131.05	4006.93	3880.56	3719.44	216.807	254.86	5916	7206.4
3778	KCNMA1	46.56	45.08	49.85	58.97	58.33	56.32	3353.45	3226.7	3257.71	3799.91	3708.01	3718.2	45.4133	58.7533	3288.96	4063.05
64423	INF2	38.76	39.48	39.67	48.87	51.76	49.33	3005.25	3001.08	2957.35	3608	3810.07	3715.05	36.3933	46.07	2723.21	3464.71
57584	ARHGAP21	28.24	29.64	29.42	25.1	26.7	28.33	3698	3820	3708	3280	3486	3711	32.7267	29.4467	4123.33	3886.33
6144	RPL21	331.77	343.9	413.95	436.42	383.6	376.49	3258.97	3352.99	3952.99	4287.02	3789.99	3709.99	361.363	339.74	3449.7	3366.48
23392	ECPAS	25.21	25.36	25.01	29.51	30.49	31.55	2970	2973	2830	3463	3623	3709	25.7833	29.4267	2937.33	3508
2617	GARS	42.27	41.34	39.51	84.65	87.14	83.64	1870	1814	1693	3735	3871	3708	40.7567	76.4467	1748.67	3405.67
10525	HYOU1	71.07	65.46	59.6	45.78	46.64	45.01	5842	5328	4760	3759	3853	3707	56.3333	45.5867	4489.67	3776.33
10776	ARPP19	32.4	34.97	36.25	34.84	34.98	37.45	3189.07	3428.06	3457.07	3412.98	3474.92	3700.75	34.1633	27.39	3248.5	2722.89
3376	IARS	39.29	39.77	38.53	46.23	44.27	43.86	3287	3307	3142	3878	3738	3697	40.2067	43.3033	3270.67	3669.67
8428	STK24	64.36	62.9	60.97	72.39	76.77	74.7	3205	3134	2956	3666	3873	3695	63.0433	69.1867	3034.67	3386.67
9375	TM9SF2	60.31	64.09	63	57.44	57.51	57.39	3870	4082	3930	3686	3712	3694	58.1467	45.7967	3626	2965.33
23061	TBC1D9B	43.6	42.66	40.98	39.13	41.5	39.17	4089	3977	3738	3670	3915	3684	41.7833	41.9767	3808.67	3975.67
3998	LMAN1	34.92	37.58	36.21	42.76	38.41	41.42	3091	3302	3116	3785	3420	3678	36.2267	35.3833	3116.33	3160.67
57648	KIAA1522	53.42	51.78	48.2	40.53	41.84	39.76	4975	4779	4340	3717	3774	3677	49.04	41.5433	4385	3896.67
79602	ADIPOR2	45.94	45.07	44.72	52.59	49.3	50.11	3364	3267	3177	3848	3625	3676	48.9267	51.3233	3481.33	3786.33
26000	TBC1D10B	44.68	45.36	45.25	62.81	59.62	61.14	2671	2701	2634	3765	3602	3676	45.7533	60.1567	2665.33	3641.67
8662	EIF3B	50.63	48.25	50.67	67.48	66.58	65.8	2820	2656	2740	3750	3727	3675	46.0767	60.7433	2489.67	3408.67
10121	ACTR1A	72.96	69.21	68.07	74.99	73.59	69.98	3817.66	3594.67	3462.42	3924.04	3872.75	3673.29	66.73	71.9	3393.78	3795.21
5048	PAFAH1B1	40.64	44.27	43.13	39.48	37.46	39.19	3930.52	4186.8	4112.01	3700.83	3556.04	3671.32	44.1633	35.7567	4144.09	3422.23
1912	PHC2	60.44	60.88	57.38	73.28	73.88	75.43	2863	2862	2628	3531	3600	3661	59.2267	67.71	2727	3278.67
158471	PRUNE2	20.89	21.57	24.13	20.15	20.35	23.13	3626	3455	3488	3199	3319	3660	44.32	43.33	6793.33	7826
10482	NXF1	52.96	49.03	51.31	68.8	68.89	65.82	2782	2594	2623	3736	3748	3655	47.94	59.89	2587.33	3378.67
10923	SUB1	61.01	67.55	69.33	61.33	56.57	56.8	3909	4297	4319	3932	3648	3654	64.7967	52.1233	4036.67	3370
5515	PPP2CA	67.99	72.51	75.86	72	70.8	70.44	3523	3727	3821	3726	3690	3654	68.61	60.97	3454.67	3183.67
64771	C6orf106	39.1	39.38	36.94	46.67	46.98	45.77	3178.09	3097.68	2918.97	3790.16	3766.52	3651.84	38.34	47.66	3011.67	3798.84
1029	CDKN2A	163.47	165.61	173.27	203.85	211.53	197.05	2939.62	2970.71	3059.32	3756.76	3901.24	3650.86	179.653	208.923	3207.54	3898.15
201595	STT3B	46.88	48.37	47.89	46.83	44.81	48.21	3582.37	3660.03	3539.67	3551.32	3418.66	3644.19	46.4133	43.1767	3417.64	3337.04
6722	SRF	39.01	40.53	41.81	51.13	52.02	52.58	2678	2764	2788	3539	3599	3644	38.8433	52.9	2578.33	3692.33
6597	SMARCA4	44.76	41.72	42.09	34.6	37.13	36.52	4457	4114.99	4051	3437.95	3716.98	3643.68	38.3233	39	3706	3909.34
10801	2021-09-09	63.39	61.77	61.06	51.91	55.98	54.64	4243	4096	3870	3509	3766	3641	57.4167	56.6933	3686	3905
387680	WASHC2A	42.23	42.82	42.11	42.25	47.95	45.66	3376.82	3358.82	3255.61	3403.69	3821.08	3640.24	46.6067	47.3	3624.27	3795.99
4174	MCM5	91.97	83.47	82.65	78.37	79.13	78.07	4261	3841	3724	3636	3690	3631	85.6933	79.7967	3861.33	3731
85450	ITPRIP	9.43	9.39	8.66	29.58	30.21	30.29	1129	1122	1012	3537	3644	3623	7.23333	24.3867	839.333	2946.33
7037	TFRC	31.15	32.15	31.77	38.72	38.17	38.81	2899	2963	2873	3594	3556	3623	31.0067	34.8367	2792	3266.67
6224	RPS20	280.7	281.5	308.03	274.02	270.05	242.93	4177.59	4154.96	4446.97	4080.44	4042.61	3620.09	260.057	243.607	3762.02	3652.67
116064	LRRC58	15.52	18.39	18.58	24.82	23.17	25.58	2188.84	2574.88	2547.95	3501.55	3287.15	3619.36	18.7833	21.11	2575.16	3004.32
3654	IRAK1	45.02	46.57	44.85	58.09	54.19	56.38	2867.65	2932.06	2767.15	3706.97	3493.57	3618	40.89	49.94	2537.74	3210.9
2908	NR3C1	32.8	34.76	32.52	29.15	28.86	30.67	3740.99	3969.01	3733.71	3422.28	3318.87	3617.5	35.2767	31.53	3988.62	3643.38
1965	EIF2S1	36.69	38.03	38.87	51.53	50.37	47.25	2794.34	2875.01	2878.12	3924.48	3858.02	3610.11	38.7433	40.8367	2867.57	3138.17
23516	SLC39A14	30.13	30.6	28.45	41.84	42.52	41.86	2591.16	2593.62	2381.28	3556.34	3659.12	3605.93	28.3233	40.0133	2358.92	3447.8
23243	ANKRD28	25.64	26.52	28.2	32.12	30.29	31.55	2723	2828	2850	3589.94	3317	3605	29.62	30.7967	3101.33	3445.67
29956	CERS2	80.21	75.25	71.67	86.01	87.84	87.82	3271	3041	2841	3530	3628	3603	72.5567	82.8333	2871.33	3418
10576	CCT2	81.13	84.3	87.85	109.22	108.19	101.34	2876	2967	3027	3875	3856	3601	84.78	100.003	2918.33	3573
977	CD151	118.5	114.91	117.48	143.01	139.16	130.33	3256	3132	3143	3933	3853	3601	107.55	120.51	2870.33	3349.33
7132	TNFRSF1A	74.66	71.82	67.08	87.33	92.18	88.34	3033.88	2891.87	2654.9	3547.82	3776.89	3599.08	64.6933	88.6967	2552.93	3638.91
91369	ANKRD40	37.48	39.12	35.95	47.14	48	48.52	2761.36	2871.11	2581.66	3513.4	3565.65	3597.79	32.7	38.03	2365.31	2841.92
9218	VAPA	45.79	48.14	50.56	51.16	49.58	48.73	3376.99	3521.24	3622.85	3794.86	3619.79	3595.34	47.7267	43.3633	3387.83	3225.01
1739	DLG1	26.61	27.56	26.75	41.94	42.47	42.08	2253	2338	2234	3558	3676	3589	29.67	49.0967	2497	4276.33
2131	EXT1	32.4	32.77	31.03	52.62	57.19	58.3	1988	1996	1851	3229	3530	3589	30.7867	58.1433	1836	3599.67
7332	UBE2L3	154.32	137.49	143.33	123.47	130.86	131.24	3837.87	3724.43	3620.3	3517.58	3666.73	3577.64	136.413	130.617	3370.66	3411.6
9583	ENTPD4	27.52	28.9	29.83	33.36	32.61	33	2969.65	3095.84	3128.84	3600.67	3538.95	3573.02	29.2467	32.3467	3067.28	3521.56
2222	FDFT1	70.28	67.84	68.72	88.24	89.36	89.31	2854.03	2729.29	2708.68	3549.17	3589.06	3572.79	114.717	123.913	4468.62	5018.08
8289	ARID1A	22.31	20.07	19.88	20.51	21.04	22.57	3518	3140	3047	3233	3336	3569	19.8367	20.87	3036.67	3319.67
29028	ATAD2	23.59	26.01	24.33	38.04	31.88	36.21	2270	2552.85	2321	3723	3149	3569	27.36	32.7933	2612.75	3194.33
22822	PHLDA1	27.37	29.51	28.47	33.19	33.93	32.82	2967.48	3175.62	3000.56	3598.51	3699.49	3568.56	26.3333	27.1167	2774.22	2965.45
11325	DDX42	49.88	48.57	52.21	49.68	48.66	50.5	3511	3408	3535	3452	3433	3564	49.44	52.7867	3372.33	3745.33
65244	SPATS2	37.77	37.17	39.01	63.51	62.05	63.69	2094.62	2098.08	2193.24	3543.07	3523.35	3562.25	37.0033	62.65	2101.44	3534.79
6772	STAT1	69.36	71.95	63.05	44.69	61.35	49.49	4745	5045	4441	3245	4374	3549	71.9433	45.2933	4977.67	3235
9401	RECQL4	41.61	42.44	44.22	54.47	50.38	50.66	2902	2937	2989	3786	3524	3546	41.8567	49.6933	2841.33	3494.33
7158	TP53BP1	23.87	23.17	22.63	22.03	21.65	21.46	3709.44	3705.06	3680.16	3714.08	3540.04	3545.85	22.8333	22.9533	3671.11	3723.47
9810	RNF40	40.39	35.82	36.23	40.53	39.35	40.52	3363	3115.45	3084	3618.69	3632.16	3545	37.34	41.6467	3170.12	3606.93
5859	QARS	75.86	68.75	72.73	77.87	74.38	78.8	3433	3066	3180	3505	3356	3543	71.73	75.39	3167.33	3438
165	AEBP1	34.65	33.63	31.06	48.55	50.09	47.31	2587	2492	2253	3625	3762	3542	30.94	51.5133	2245	3879.67
8396	PIP4K2B	36.72	37.68	39.03	37.57	36.62	36.65	3532	3601	3654	3613	3562	3539	39.02	38.6733	3648	3767.33
3608	ILF2	105.76	104.16	105.12	108.78	109.51	103.31	3610.63	3529	3488.38	3714.7	3760.39	3538.41	98.4967	97.8333	3267.8	3369.81
140576	S100A16	158.74	160.2	156.45	169.84	169.67	161.82	3458	3467	3326	3697	3709	3535	162.377	180.223	3437	3953.67
23	ABCF1	62.77	64.65	62.83	56.16	56.89	55.72	3959	4057	3858	3547	3618	3534	60.6167	54.28	3724	3462
6500	SKP1	97.4	103.55	103.97	102.7	99.24	96.44	3557	3750	3696	3747	3650	3534	99.9	86.0867	3543.33	3171.33
9690	UBE3C	32.99	32.51	31.72	37.91	39.26	38.49	3032	2961	2831	3475	3632	3533	33.0533	37.2533	2944.67	3452.67
37	ACADVL	151.2	152.97	157.23	93.82	104.83	86.62	6086.36	6136.09	6149.58	3801.11	4265.26	3529.61	72.3433	46.24	2835.33	1883.44
1783	DYNC1LI2	41.23	41.28	47.1	45.34	45.18	45.24	3152	3114	3584	3564	3539	3529	44.82	43.1933	3416.67	3398
3212	HOXB2	61.65	62.59	63.59	129.32	127.09	129.31	1645	1668	1665	3536	3477	3529	65.5333	153.527	1698.33	4080.67
339287	MSL1	38.08	37.01	37.82	41.85	39.17	43.27	3136	3118	3023	3477	3215	3528	38.7933	39.1167	3094.67	3247
5869	RAB5B	82.47	86.24	85.3	52.74	51.98	55.1	5222.15	5420.66	5303.28	3412.71	3320.96	3527.8	90.37	60.6067	5594.37	3910.78
81618	ITM2C	109.1	110.47	98.97	103.32	95.23	93.43	4111	4129	3609	3877	3591	3526	99.99	88.4367	3658.67	3356.67
1460	CSNK2B	176.44	166.67	164.92	171.93	174.07	173.92	3565.65	3342.9	3240	3474.38	3538	3525.75	165.933	174.903	3258.96	3565.81
84901	NFATC2IP	41.92	43.49	43.15	48.27	48.45	49.52	2969.56	3055.36	2972.04	3397.5	3452.62	3519.33	43.5633	44.0133	2987.88	3138.05
80228	ORAI2	18.73	18.65	19.77	16.78	17.09	17.77	3695.82	3650.83	3792.6	3310.58	3391.6	3518.76	18.4467	16.63	3535.72	3311.13
6168	RPL37A	546.62	583.75	710	574.88	588.43	495.29	3867	4099	4883	4067	4187	3515	594.623	554.35	4088.33	3957
728841	NBPF8	22.38	21.47	25.36	26.03	24.97	26.29	2981.65	2838.59	3284.61	3468.22	3345.5	3513.1	24.6867	25.8833	3196.21	3476.84
3703	STT3A	74.8	76.48	69.07	69.95	68.65	70.9	3673.08	3721.74	3296.44	3459.25	3416.06	3512.36	68.5933	61.9267	3293.29	3097.15
27043	PELP1	45.07	45	43.78	48.62	49.53	52.13	3024	2997.02	2856	3262	3342	3509	43.71	46.1733	2850.34	3125.66
54888	NSUN2	45.22	47.4	48.75	57.98	59.09	56.87	2778	2894	2912	3564	3653	3507	44.7433	50.9133	2674.33	3156
5552	SRGN	91.03	91.13	92.72	158.47	173.84	148.26	2138.89	2136.03	2125.26	3709.68	4082.17	3506.81	92.69	144.733	2119.87	3416.46
10726	NUDC	96.74	93.45	99.74	123.95	124.69	120.36	2804.56	2695.1	2814.98	3571.48	3634.31	3504.57	94.1233	119.73	2655.34	3501.97
10413	YAP1	34.94	35.05	35.93	35.74	35.84	37.03	3283	3350	3323	3396	3405	3504	35.89	32.2833	3275	3091.67
1019	CDK4	95.35	94.35	101.58	98.73	102.47	96.11	3457.23	3395.43	3580.39	3579.71	3736.75	3495.69	94.1933	91.1133	3319.21	3332.07
7763	ZFAND5	23.5	25.5	25.5	31.67	29.61	30.95	2750.57	2925.8	2872.1	3532	3342.26	3491.62	26.3733	29.0133	2977.43	3306.63
4122	MAN2A2	33.39	33.32	33.02	34.63	36.94	35.24	3273.47	3121.25	3174.03	3390.42	3570.18	3488.15	33.0133	33.56	3171.82	3337.97
124245	ZC3H18	64.18	57.41	60.06	59.9	61.92	61.61	3526	3161	3254	3348	3452	3487	57.6467	59.8167	3140.33	3380.67
5903	RANBP2	14.11	16.33	14.45	14.65	13.62	17.39	2826.14	3245.97	2844.65	2931.47	2715.97	3484.63	16.57	16.7333	3212.96	3358.29
6907	TBL1X	28.13	26.79	26.91	33.15	35.67	34.52	2866.99	2694.95	2671	3351	3642.99	3482	24.2533	32.2267	2410.86	3274.3
5361	PLXNA1	23.76	23.11	22.21	20.26	21.11	20.77	3981.58	3830.98	3601.31	3385.64	3543.21	3481.49	20.36	21.79	3298.83	3671.4
57542	KLHL42	16.91	16.52	17.02	29.15	29	29.66	1942.31	1909.07	1997.96	3368.63	3351.99	3472.16	18.86	29.8333	2200.39	3458.16
6272	SORT1	30.53	30.21	30.04	28.38	25.9	26.86	3933	3863	3739	3625	3332	3471	30.0667	25.3767	3754.33	3296.67
23198	PSME4	18.45	18.08	19.05	24.37	25.74	27.12	2349	2291	2348	3087	3292	3470	19.5567	25.05	2408.67	3216.67
1457	CSNK2A1	73.36	72.42	68.6	70.27	68.65	69.68	3614.1	3562.64	3308.77	3483.71	3418.75	3466.73	68.0567	64.76	3268.59	3231.19
9989	PPP4R1	49.5	48.65	49.07	50.85	49.07	48.42	3525	3446	3414	3632	3528	3462	51.2467	47.9833	3544.67	3463
147179	WIPF2	34.56	33.89	34	27.97	28.46	30.66	3821.68	3742.53	3733.98	3180.33	3236.2	3459.62	34.0367	29.23	3696.05	3289.61
100132247	NPIPB5	33.56	38.44	45.41	51.52	55.67	49.45	2340.28	2660.82	3078.47	3592.97	3904.58	3459.16	46.6367	48.6667	3161.13	3423.27
4820	NKTR	23.67	25.87	25.28	20.06	20.64	23.84	3426.47	3718.97	3558.65	2911.99	2989.85	3458.06	27.64	22.59	3895.58	3345.99
57410	SCYL1	63.05	60.94	59.71	74.33	79.93	73.04	2988.92	2861.17	2748.3	3513.15	3803.04	3457.18	60.7	80.45	2792.57	3856.54
10955	SERINC3	63.38	57.53	56.68	53.89	57.57	55.57	3627.17	3460.86	3465.06	3375.28	3483.1	3456.93	58.26	52.1433	3533.33	3162.44
23381	SMG5	35.08	34.89	34.45	41.73	40.33	41.21	2932.19	2895.51	2797	3489	3388	3454.76	34.4933	43.7567	2801.5	3685.7
3064	HTT	16.08	14.95	14.38	13.13	13.55	13.89	3985.3	3678.25	3465.75	3255.93	3378.83	3454.21	13.6567	14.3267	3290.26	3582.83
3913	LAMB2	52.45	47.11	45.56	31.95	33.46	32.9	5476	4897	4618	3331	3512	3453	47.24	32.9433	4795.33	3474
1017	CDK2	62.45	66.28	62.84	85.33	79.85	83.23	2597	2739	2536	3530	3310	3452	63.65	71.52	2579.67	2991
659	BMPR2	12.21	12.63	12.65	13.44	13.64	15.49	2711.55	2783.89	2731.21	2984.01	3047.05	3449.68	14.7167	16.2367	3175.89	3638.37
56252	YLPM1	27.86	27.16	25.91	25.87	26.57	29.84	3322	3122	2854	3006	3041	3449	26.62	27.7633	3019	3274
966	CD59	27.61	27.61	25.88	25.55	24.38	24.51	3854.28	3825.1	3527.45	3579.72	3432.25	3446.84	24.6133	19.53	3350.04	2760.34
3895	KTN1	52.84	61.77	51.75	35.62	35.64	40	4508.41	5229.2	4314.12	3039.95	3059.79	3444.04	52.95	40.5367	4405.52	3496.98
30011	SH3KBP1	39.06	40.12	36.88	56.34	59.96	61.85	2218	2246	2049	3098	3305	3436	36.4033	55.9233	1991	3101.33
57179	KIAA1191	79.19	79.48	77.37	74.86	73.49	70.59	3900.37	3859.56	3703.1	3639.12	3589.06	3435.74	76.8967	73.44	3660.99	3591.78
1059	CENPB	78.84	79.41	81.53	71.31	67.71	66.19	4077	4076	4099	3688	3522	3434	80.5767	67.1033	4050.33	3501.33
7384	UQCRC1	130.52	127.48	130.8	122.9	125.71	117.14	3811	3695	3714	3597	3693	3433	125.473	115.973	3562	3418
22803	XRN2	57.4	57.49	56.27	54.81	54.75	55.03	3559	3589	3424	3448	3458	3430	58.6533	55.1067	3570	3480
2931	GSK3A	85.44	83.3	83.19	85.12	85.84	86.2	3390	3279	3207	3374	3423	3429	81.78	78.6867	3152	3148
11083	DIDO1	36.06	35.35	34.06	29.23	29.7	29.3	4102	3933	3781	3452	3472	3427	34.5867	33.4433	3892	3899.33
10970	CKAP4	80.05	78.79	70.33	62.42	61.76	61.74	4429	4327	3783	3454	3437	3427	65.8167	61.6033	3539.67	3439.33
8812	CCNK	61.41	60.13	59.11	66.67	67.75	72.94	2873.94	2803.98	2704.67	3130.7	3190.53	3422.71	58.2767	64.2533	2660.52	3036.47
1106	CHD2	17.76	17.89	18.16	17.92	17.75	19.91	3025	3015	3007	3084	3054	3418	19.0033	20.4	3145.33	3494.33
10055	SAE1	124.78	120.77	118.2	97.62	89.48	92.69	4578.94	4388.85	4204.76	3583.59	3308.24	3410.79	114.98	92.8667	4105.11	3423.79
25831	HECTD1	22.86	23.28	24.45	20.73	20.12	23.15	3363	3438	3430	3077	3036	3408	25.5567	21.0267	3650.33	3189.67
334	APLP2	53.63	54.51	46.74	52.32	49.95	51.16	3567	3595	3016	3480	3329	3408	55.84	56.7633	3602.67	3807.67
9877	ZC3H11A	32.67	34.73	37.03	33.81	34.62	35.72	3163.57	3266.26	3390.59	3240.77	3318.53	3406.47	37.13	33.26	3428.13	3208.54
26278	SACS	7.33	9	7.82	9.87	9.64	12	2073	2527	2145	2781	2742	3401	8.99	11.2667	2468	3216.33
9344	TAOK2	33.66	32.41	32.91	34.99	35.05	35.35	3190	3071	3090	3303	3326	3400	32.9633	36.7633	3049.33	3497.67
5707	PSMD1	58.12	58.42	55.29	54.08	52.96	55.85	3525	3518	3261	3281	3232	3399	54.1067	52.4867	3190	3213.33
6602	SMARCD1	60.22	58.61	57.3	57.9	57.52	55.51	3682	3520	3372	3513	3518	3399	55.6767	50.38	3272	3095
27044	SND1	57.66	54.22	51.69	53.91	52.51	50.51	3864	3606	3368	3614	3540	3396	53.7367	54.4267	3500.33	3680.33
7322	UBE2D2	62.84	61.7	66.98	76.73	75.41	75.38	2802.92	2732.64	2970.96	3425.16	3381.43	3395.49	64.0333	67.2067	2785.13	3045.42
7289	TULP3	47.11	46.95	48.83	60.2	59.85	59.81	2659	2635	2685	3405	3405	3395	51.7433	59.32	2843	3382.67
399687	MYO18A	42.36	39.21	40.09	24.65	25.98	25.91	5578	5099.31	5057.61	3201.89	3365.26	3390.95	40.61	29.5967	5111.95	3925.12
64599	GIGYF1	28.89	28.84	31.55	28.63	29.48	28.57	3436	3404	3637	3349	3501	3388	30.44	26.8267	3496.66	3210.67
57674	RNF213	20.5	18.83	17.04	11.15	12.4	12.23	5859.44	5374.44	4884.81	3069.09	3507.46	3386.9	19.5633	13.63	5422.48	3815.27
23511	NUP188	43.81	40.58	39.73	32.93	33.54	32.33	4573	4204	4032	3437	3521	3385	39.2167	32.77	3978.33	3450.33
10772	SRSF10	30.03	34.69	36.58	34.12	32.47	34.46	2963.43	3254.16	3549.57	3434.91	3206.87	3383.32	33.7267	30.7367	3327.1	3053.44
23313	KIAA0930	29.76	29.51	29.97	28.48	30.29	29.51	3394.59	3342.79	3325.83	3252.25	3479.33	3383.18	27.07	30.6367	3005.38	3531.76
84515	MCM8	24.36	25.53	26.54	24.85	23.08	24.88	3178.93	3340.55	3638.13	3271.27	3167.61	3382.45	26.7867	25.1133	3564.74	3318.46
23187	PHLDB1	22.86	21.97	22.51	33.62	34.65	33.3	2311	2190	2196	3371	3485	3379	23.24	36.19	2263.33	3653.67
6929	TCF3	41.12	41.39	38.33	43.17	41.5	42.28	3245	3232	2937	3437	3320	3377	37.35	41.2933	2927.67	3268
387882	C12orf75	79.31	84.09	91.22	160	151.41	137.26	1945	2047	2175	3924	3735	3377	85.8967	144.617	2047.33	3577.67
6382	SDC1	47.45	43.52	40.82	57.75	61.71	59.99	2659	2426	2221	3266	3493	3376	38.8367	57.5567	2125.33	3272.33
7078	TIMP3	22.47	21.58	20.99	31.58	32.13	33.47	2259	2153	2051	3175	3249	3375	19.9867	35.2067	1952.67	3571.33
80790	CMIP	32.98	31.22	31.57	39.13	43.23	45.01	2481	2324	2318	2937	3223	3374	32.4533	42.1367	2387	3197.33
6446	SGK1	81.61	86.38	101.21	78.56	79.92	76.62	3577	3756	4307	3442	3538	3369	84.8	68.84	3611.67	3047.67
7994	KAT6A	20.88	21.57	21.31	17.82	17.84	19.88	3529.64	3621.81	3486.32	3006.61	3034.29	3366.85	21.0933	17.6633	3474.77	3017.19
8795	TNFRSF10B	34.06	34.96	33.59	45.86	47.06	44.47	2574.29	2619.96	2462.5	3453.61	3565.98	3362.37	32.34	41.2767	2369.66	3140.37
4088	SMAD3	42.53	41.31	43.54	29.27	29.19	29.53	4828	4651	4800	3318	3330	3359	39.5567	31.3867	4362.33	3591.67
50486	G0S2	20.77	21.4	22.81	219.35	216.52	195.86	355	363	379	3749	3722	3358	19.19	164.097	318.667	2829
975	CD81	166.01	167.52	154.84	149.85	138.83	124.17	4472	4481	4057	4038	3763	3357	129.41	116.93	3389.67	3166.33
8408	ULK1	22.58	22.36	22.89	36.75	36.26	35.37	2128	2102	2120	3479	3445	3354	23.6667	38.24	2161	3620.67
55243	KIRREL1	30.23	29.22	27.36	23.43	23.66	24.16	4185	4019	3675	3238	3288	3351	29.1733	25.8967	3917.67	3621.33
29128	UHRF1	40.44	39.15	39.35	47.68	47.1	45.99	2943.4	2822.47	2792.78	3452.88	3454.29	3350.65	36.9467	46.95	2618.86	3449.69
114882	OSBPL8	22.01	24.15	23.23	22.87	22.51	25.59	2878	3137	2940	2990	2942	3349	25.9133	24.3	3275.67	3202.33
7082	TJP1	32.53	31.13	30.06	24.28	24.99	26.04	4182	3965	3745	3127	3237	3349	33.56	24.32	4178.67	3168
23141	ANKLE2	35.25	35.21	35.62	44.51	47.49	44.22	2638.65	2647.93	2704.32	3290.38	3579.3	3348.18	38.51	49.6867	2842.96	3801.95
9209	LRRFIP2	42.03	43.25	40.3	69.07	69.01	64.51	2159.73	2202.92	2014	3572	3601	3345.75	42.0733	65.3333	2090.24	3411.2
25942	SIN3A	23.57	23.04	22.4	25.78	24.83	27.4	2882.75	2777.67	2653.11	3140.06	3036.69	3343.99	24.01	26.7967	2833.99	3296.46
11171	STRAP	99.17	104.66	100.66	103.07	97.72	97.97	3385	3565	3323	3482	3355	3343	96.6767	95.5533	3212	3284.33
4141	MARS	48.29	45.62	44.99	67.73	70.18	63.97	2420.28	2325.87	2247.11	3426.58	3615.09	3340.83	42.86	64.9767	2112.52	3345.46
56987	BBX	26.73	25.05	24.89	21.53	21.67	23.16	3592	3486	3427	2968	3043	3337	27.5267	23.85	3762.33	3319.33
10951	CBX1	86.58	87.63	85.1	86.25	79.55	81.78	3524	3538	3365	3517	3255	3337	81.4233	79.0367	3219.33	3247.33
6942	TCF20	19.86	19.68	19.7	24.41	24.19	24.59	2684	2633	2583	3290	3277	3335	21.93	27.7367	2877	3759.67
1964	EIF1AX	28.04	30.96	31.81	44.47	40.79	41.01	2273	2491	2507.01	3604.8	3326.03	3335	29.4167	33.68	2317.65	2754.34
81671	VMP1	68.82	76.11	87.72	46.52	48.49	46.86	4712	5148	5793.88	3293	3452.72	3334	82.7033	81.1433	5475.29	5610.68
55684	RABL6	66.5	65.07	64.38	59.18	55.2	59.88	3694	3590	3474	3247	3080	3330	61.35	58.3067	3279.67	3242
80023	NRSN2	106.48	107.74	101.43	78.67	85.98	86.2	4039.74	4071.08	3792.63	3047.5	3336.68	3328.79	101.663	87.2833	3818.24	3410.99
54867	TMEM214	82.98	81.47	77.42	61.81	62.08	64.11	4457	4286	3990	3218	3318	3328	74.9033	62.7733	3811	3305
10098	TSPAN5	26.9	25.55	26.11	51.67	51.96	54.24	1642	1549	1543	3157	3198	3327	28.5267	53.3867	1687.67	3276.67
6181	RPLP2	416.94	409.77	455.26	454.45	440.26	393.84	3511	3425	3727	3827	3729	3327	418.433	399.217	3424.67	3391.67
27327	TNRC6A	21.42	19.79	21.54	19.26	19.82	22	3139	2935	3154	2906	2941	3326	21.02	20.37	3085	3053.67
4215	MAP3K3	32.66	31.5	31.73	39.62	39.45	38.58	2811.53	2681.39	2657.42	3364.96	3402.54	3324.53	32.9433	38.9233	2760.36	3370.4
253725	WASHC2C	46.63	41.29	43.11	39.54	38.18	39.81	3770.68	3489.97	3548.48	3269.1	3278.57	3322.3	45.65	37.03	3798.74	3217.9
9052	GPRC5A	22.3	19.09	17.38	60.44	65.36	63.76	1157.62	983.98	877.37	3137.8	3413.38	3321	21.6333	69.25	1091.57	3627.56
6455	SH3GL1	71.28	71	71.48	77.13	80.47	78.1	3025	2976	2948	3296	3463	3311	65.8967	77.38	2726.33	3310.67
1471	CST3	247.21	253.83	226.14	229.35	209.72	209.14	3911	3989	3482	3623	3326	3311	231.32	204.943	3549.33	3258.67
6209	RPS15	434.02	421.27	468.7	367.8	363.08	358.08	3998	3850	4197	3390	3364	3310	427.427	364.773	3823.33	3394
5306	PITPNA	45.67	44.12	43.32	49.7	53.62	49.58	3035	2912	2800	3305	3586	3307	40.7667	46.6233	2633	3127.67
463	ZFHX3	6.09	5.68	6.1	11.54	11.02	13.13	1540	1450	1467	2926	2781	3302	6.52	11.2467	1582.33	2894
5422	POLA1	29.14	29.14	27.46	32.85	29.55	33.19	2890.81	2858	2648.1	3253	2956	3299	29.06	29.47	2806.13	2948.39
7453	WARS	54.74	51.39	51.39	65.16	75.86	69.17	2590	2410	2363	3087	3625	3293	60.2633	81.4433	2759.67	3896.67
6146	RPL22	74.6	78.53	79.13	92.17	85.43	86.87	2819	2945.42	2907	3483	3247	3293	74.49	78.78	2735.67	3003.33
9043	SPAG9	23.18	22.27	23.51	21.05	21.3	23.12	3224.53	3122.42	3248.69	3011.44	3047.71	3292.93	24.76	23.5633	3421.47	3384.44
8871	SYNJ2	32.48	31.63	30.66	23.42	24.83	24.81	4358.83	4180.57	3863.75	3092.13	3240.34	3292.54	30.5567	26.6867	3920.02	3516.02
23677	SH3BP4	28.01	26.72	23.51	35.58	37.16	34.95	2635	2489	2151	3368	3520	3292	26.3433	38.6867	2413.33	3675.33
8668	EIF3I	106.58	108.78	115.31	111.63	115.02	106.41	3386.94	3329.11	3443.33	3430.49	3614.54	3291.55	103.443	103.043	3142.14	3220.25
253461	ZBTB38	27.2	28.49	27.56	23.26	23.38	25.42	3527.8	3672.89	3473.05	3010.06	3027.95	3290.41	29.86	22.7	3753.9	2962.8
5905	RANGAP1	81.77	79.79	82.61	60.84	59.76	55.56	4771.72	4697.87	4764.23	3587.83	3563.22	3290.05	75.8033	54.0033	4419.26	3249.53
9524	TECR	184	168.65	177.45	159.61	158.22	159.77	3793.01	3434.98	3514.98	3244.98	3242.99	3284.98	183.373	164.06	3647.96	3388.95
9945	GFPT2	19.79	19.68	19.36	58.26	60.96	57.49	1134	1101	1085	3286	3455	3284	17.53	50.29	976	2879.33
5245	PHB	104.2	101.89	107.24	101.04	104.08	97.03	3513.15	3412.18	3514.04	3405.03	3529.25	3283.2	100.567	101.177	3296.43	3442.25
5902	RANBP1	134.93	138.12	142.21	172.45	170.96	157.28	2800.24	2846.17	2885.77	3588.94	3561.93	3281.01	122.707	148.103	2503.38	3131.36
3092	HIP1	29.34	28.38	27.9	20.3	21.81	22.41	4290.6	4115.86	3956.48	2967.48	3208.31	3280.64	26.48	21.7833	3756.52	3205.84
51246	SHISA5	125.49	121.99	117.84	83.75	89.55	87.58	4714	4539	4301	3133	3389	3279	109.12	77.6367	3963.67	2935
23118	TAB2	40.88	42.35	39.81	40.11	38.69	42.78	3125	3209	2961	3070	2969	3278	42.5033	38.5933	3153.33	2973.67
2956	MSH6	35.1	34.81	33.95	43.25	41.15	42.04	2761	2702	2556	3362	3236	3278	37.0367	42.3733	2819	3363
9818	NUP58	37.33	35.89	38.27	43.46	43.52	42.52	2857.24	2815.67	2935.32	3417.93	3291.46	3277.06	38.5533	39.3267	2930.94	2976.6
8751	ADAM15	46.07	44.33	40.02	62.61	64.62	63.05	2386	2279	2016	3242	3369	3276	41.3433	62.25	2080.67	3253.33
3308	HSPA4	55.71	58.08	53.69	56.86	53.05	52.85	3441	3561	3224	3512	3296	3275	52.2833	53.37	3138.67	3327
5908	RAP1B	62.03	72.73	72.97	84.27	82.84	83.94	2410	2804	2758	3277	3239	3275	67.81	67.29	2560.33	2640
23505	TMEM131	26.01	26.62	24.06	24.75	25.98	26.7	3179	3222	2852	3025	3192	3272	24.2667	24.49	2882.67	3022.33
9805	SCRN1	43.23	43.13	43.27	35.12	34.8	33.93	4150	4115	4030	3378	3342	3271	41.7633	32.6867	3908.67	3172
6428	SRSF3	69.71	72.34	76.28	57.29	54.82	56.86	3996	4116	4251	3284	3161	3270	70.97	53.6267	3953.67	3102
5690	PSMB2	41.8	37.98	44.39	38.73	39.91	37.99	3613.15	3251.61	3702.68	3346.97	3462.48	3269.53	40.6033	36.6533	3402.01	3187.26
64083	GOLPH3	57.04	63.43	58.26	67.15	66.55	66.67	2785	3075	2774	3280	3266	3267	59.7433	62.42	2836.33	3075.33
5562	PRKAA1	36.83	42.34	42.53	35.65	32.76	35.06	3368.29	3844.27	3758.33	3249.69	3036.26	3265.59	43.38	33.6467	3859.7	3097.09
29072	SETD2	22.57	23.23	22.64	18.74	19.11	21.31	3497.01	3531	3384	2856.36	2964.85	3265	23.7933	20.9333	3560.27	3237.57
57448	BIRC6	11.25	11.06	11.36	10.34	10.17	11.48	3195.86	3118.06	3135.59	2940.17	2894.45	3264.64	12.7833	10.8433	3525.91	3106.14
2794	GNL1	23.41	22.96	24.67	26.41	25.65	23.92	3171.39	3088	3257.46	3575.06	3495.23	3262.55	23.1267	24.36	3047.55	3337.18
6152	RPL24	351.24	365.06	406.47	354	340.38	335.27	3404.82	3512.53	3830.56	3431.7	3318.8	3260.36	376.027	311.667	3542.61	3047.9
1499	CTNNB1	67.6	71.77	69.62	54.35	53.68	54.44	4202	4371	4149	3339	3299	3257	70.1067	55.1467	4196.67	3385
285855	RPL7L1	42.87	43.31	46.06	41.67	42.77	41.02	3465.9	3478.1	3553.19	3272.57	3351.32	3253.32	42.5367	36.94	3288.81	2959.8
498	ATP5F1A	126.84	127.27	134.8	93.53	96.33	93.21	4414	4397	4562	3258	3377	3253	129.373	91.0767	4377.67	3201
54904	NSD3	29.5	29.11	26.55	35.28	34.4	37.77	2576	2515	2249	3013	2991	3252	28.0167	36.3667	2379.67	3135
9219	MTA2	61.6	60.11	59.96	60.37	60.25	58.17	3415	3309	3242	3360	3370	3245	59.7067	59.39	3217.67	3325
6576	SLC25A1	125.93	118.93	122.68	122.56	112.45	111.05	3614	3406	3467	3559	3246	3242	159.453	148.897	4471	4334.33
63967	CLSPN	23	22.25	23.8	29.56	27.55	30.82	2401.24	2336	2444.78	3117.8	2971.05	3240.54	23.7567	28.1133	2465.55	2977.19
102724993	LOC102724993	74.12	88.03	90.73	111.13	121.52	108.89	2198.98	2571.69	2661.2	3474.71	3720.46	3238.28	90.21	106.247	2700.76	3288.4
7342	UBP1	56.55	57.05	55.36	48.08	49.11	51.55	3501	3582	3596	3121	3155	3237	56.2667	52.65	3571.33	3280.33
9588	PRDX6	112.17	112.74	117.53	110.44	109.61	107.05	3380	3372	3443	3328	3322	3236	109.827	107.013	3216.33	3253
2197	FAU	351.74	354.27	385.42	330.59	343.6	324.23	3494	3493	3722	3284	3433	3231	351.897	338.88	3397.33	3396
6650	CAPN15	26.8	27.28	29.81	35.31	34.92	31.77	2733.75	2764.87	2930.77	3526.32	3518.46	3230.64	26.5267	32.4533	2615.08	3404.58
2037	EPB41L2	51.62	52.45	52.04	37.11	37.61	38.89	4267	4289	4128	3048	3131	3230	51.07	35.87	4082.67	2962.33
6235	RPS29	533.19	554.82	860.12	395.79	471.48	551.41	3168.61	3259.32	4889.59	2360.96	2800.38	3227.78	623.63	463.497	3649.51	2787.87
4811	NID1	37.61	35.87	28.65	27.96	28.69	30.19	3990	3791	2969	2973	3058	3227	28.97	30.36	2990.67	3258
7283	TUBG1	107.4	105.45	107.17	89.9	91.76	89.79	3838.95	3722.97	3714.53	3214.78	3303.02	3225.82	104.087	78.8367	3610.13	2842.89
2730	GCLM	9.87	11.13	11.2	33.33	32.82	34.68	919.93	1028.86	1005.28	3095.6	3059.24	3224.39	12.1033	27.7533	1092.82	2596.22
11190	CEP250	26.24	24.56	25.55	21.86	21.9	22.53	3793	3453	3458	3128	3177	3224	23.8033	22.66	3309	3305.67
3710	ITPR3	17.13	16.97	16.8	19.5	20.53	19.54	2810	2755	2696	3207	3390	3223	16.6567	19.41	2655.67	3193.33
92154	MTSS1L	32.77	31.96	32.32	38.74	39.03	40.24	2791	2681	2645	3214	3198	3223	30.3467	37.2067	2482.33	3046
91010	FMNL3	11.89	11.41	11.66	14.23	14.79	14.83	2563.47	2471.46	2482.1	3076.54	3241.29	3222.18	12.6133	17.1933	2667.86	3751.16
26528	DAZAP1	68.82	68.16	69.19	83.31	84.84	80.25	2766	2707	2705	3328	3417	3221	63.1133	77.5533	2456.33	3132.33
7126	TNFAIP1	30.95	29.05	29.81	44.32	45.26	46.18	2152.01	2004.26	2015.68	3082.43	3166.42	3220.3	28.7933	45.69	1944.36	3204.29
6301	SARS	59.51	58.05	61.24	96.62	95.13	91.42	2091	2026	2093	3395	3362	3220	60.9933	86.8467	2083.33	3078.33
84231	TRAF7	48.56	48.39	46.98	48.24	47.57	47.88	3254.85	3218.04	3059.44	3234.95	3201.43	3219.18	46.5367	47.6833	3024.94	3213.3
1294	COL7A1	12.88	12.83	13.72	20.42	19.61	19.2	2145	2127	2235	3404	3298	3217	13.4133	21.2467	2177	3569
196463	PLBD2	44.09	44.73	42.37	38.61	38.37	39.85	3507.46	3518.75	3343.45	3154.79	3134.88	3215.49	41.0867	36.1733	3222.61	2921.18
23135	KDM6B	12.9	12.31	13.26	24.3	25.25	26.14	1595.14	1509.13	1589.41	2971.08	3114.76	3214.34	11.7833	23.03	1418.11	2849.34
5329	PLAUR	25.31	22.02	23.78	144.56	162.5	136.15	586.7	501.76	534.7	3308.14	3741.41	3213.74	21.3567	109.513	494.127	2636.72
9757	KMT2B	22.36	21.4	23.03	21.62	22.42	22.01	3234.15	3094.53	3149.15	3108.21	3227	3212.54	22.42	21.9833	3082.01	3246.08
5296	PIK3R2	36.49	36.98	34.67	43.31	42.67	44.1	2644.78	2660.39	2443.51	3139.61	3111.17	3206.97	34.7633	41.1267	2449.11	3007.98
8565	YARS	42.5	40.05	38.41	79.13	78.34	74.16	1841.69	1749.58	1642.76	3407.72	3413.45	3205.98	40.4767	74.2933	1725	3222.91
26099	SZRD1	50.81	49.33	49.25	48.57	47.83	47.33	3427.89	3303.6	3230.03	3276.87	3245.84	3203.47	46.0233	44.5267	3017.82	3030.74
4864	NPC1	22.49	20.81	18.93	35.16	35.86	36.08	1996.1	1833.64	1631.24	3124.02	3201.94	3201.13	27.3567	42.2667	2362.96	3784.66
10725	NFAT5	13.8	14.13	15.92	11.21	11.85	13.32	3268.86	3355.65	3692.16	2687.26	2809.69	3194.71	16.49	12.7533	3841.39	3075.35
3987	LIMS1	27.01	30.32	28.72	40.57	38.88	40.39	2133.18	2381.2	2202.99	3219.33	3142.65	3191.84	31.4333	39.4333	2405.21	3157.77
10146	G3BP1	59.88	62.25	56.74	66.48	61.45	61.77	3085	3184	2840	3423	3180	3190	61.8	65.5033	3093	3406
9537	TP53I11	48.37	46.71	47.88	54.85	50.63	54.72	2741.89	2633.89	2620.61	3200.87	2981.83	3189.95	45.1533	51	2501.26	2942.62
23060	ZNF609	21.12	19.51	19.78	18.3	17.69	20.42	3263	2981	2980	2872	2794	3189	20.2633	20.4567	3047	3202
7874	USP7	28.66	30.3	29.3	31.96	32.48	33.51	2769	2891	2767	3061	3113	3188	28.7	29.7167	2652	2842
10498	CARM1	47.84	43.73	45.32	51.07	54.1	55.49	2728.72	2486.8	2516.01	2913.2	3103.64	3187.31	41.6533	52.09	2314.12	2992.77
3297	HSF1	67.65	70.52	66.38	87.27	89.26	89.54	2496.32	2524.71	2311.1	3164.86	3279.89	3186.11	65.3567	88.11	2259.88	3237.47
4191	MDH2	99.46	92.62	90.66	73.81	81.26	77.62	4071	3761	3607	3022	3346	3186	89.3967	78.28	3556.67	3233
6206	RPS12	378.6	411.75	467.73	398.34	372.48	368.48	3258	3517	3913	3428	3224	3181	416.02	350.603	3479.33	3043
84181	CHD6	19.15	18.85	19.49	17.17	17.72	18.01	3425.64	3339.94	3282.28	2945.61	3116.65	3178.48	21.7333	19.3667	3608.89	3534.18
10051	SMC4	40.57	46.96	47.16	30.68	29.72	32.97	3929.99	4456.18	4370.15	2981.9	2889.68	3176.9	46.3167	30.4033	4319.95	2969.65
23636	NUP62	56.85	55	54.72	50.7	55.3	52.4	3477.51	3340.44	3239.26	3093	3377.35	3176.4	53.0867	50.2033	3156.39	3078.4
10730	YME1L1	42.38	43.99	42.46	41.16	40.98	40.72	3287.51	3396.03	3207.29	3191.27	3205.84	3176.01	42.5967	39.0467	3221.12	3067.22
3912	LAMB1	38.59	36.68	32.94	30.37	29.02	29.6	4132	3896	3427	3249	3122	3172	33.4967	31.5733	3489	3406.67
5352	PLOD2	39.93	44.96	38.69	43.95	42.59	45.84	2747	3054	2571	3035	2971	3172	41.6067	43.43	2780	3039
26073	POLDIP2	83.21	82.35	82.51	58.39	66.27	62.34	4171.06	4088.66	4016.5	2944.57	3369.7	3171.86	78.51	63.48	3825.86	3228.12
10949	HNRNPA0	58.4	59.58	59.1	60.78	56.15	58.42	3157	3197	3106	3286	3053	3168	57.55	56.8633	3023.67	3101.33
90993	CREB3L1	134.05	133.07	132.26	63.63	64.35	64.31	6574.09	6479	6322.1	3118.99	3176.24	3167	130.397	90.4767	6226.67	4482.75
5528	PPP2R5D	61.07	62.68	58.9	56.93	56.2	56.71	3388.89	3454.84	3178.85	3161.69	3139.27	3159.58	59.66	57.6267	3218.91	3228.38
25829	TMEM184B	52.85	52.27	50.89	51.45	50.67	47.71	3489	3423	3267	3398	3362	3159	49.0367	50.87	3141.33	3386.33
1186	CLCN7	41.74	40.87	39.64	43.61	42.34	40.67	3224	3133	2977	3367	3291	3153	40.2567	40.8767	3024	3184.33
2776	GNAQ	22.51	23.89	22.02	28.05	27.35	31	2312	2498	2238	2852	2741	3152	21.9133	26.8067	2236.33	2707.67
9217	VAPB	35.26	36.23	32.19	37.37	34.35	35.06	2862	2895.77	2820.22	3090.33	2873.01	3151.91	33.36	32.68	2888.19	2783.22
144348	ZNF664	40.08	41.15	38.65	40.9	38.63	39.97	3149.56	3209.77	2951.68	3210.68	3046.77	3149.84	40.34	36.1167	3078.63	2864.85
9181	ARHGEF2	22.45	22.7	21.58	41.48	43.29	40.35	1740.99	1757.2	1632.4	3210.89	3373.12	3147.31	22.23	41.6467	1687.57	3252.16
5351	PLOD1	63.79	58.4	51.62	57.87	59.16	56.76	3524	3205	2772	3197	3287	3146	48.42	57.0933	2601.33	3182.67
1978	EIF4EBP1	121.8	118.06	123.18	227.77	234.98	206.5	1848	1778	1817	3456	3586	3143	116.7	183.337	1721	2806.33
23509	POFUT1	35.77	35.3	32.27	32.61	32.85	33.34	3358.27	3302.93	2952.24	3076.81	3085.74	3142.85	30.0833	28.33	2744.03	2692
55215	FANCI	32.78	33.74	34	35.37	34.69	36.03	2851.72	2911.67	2874.54	3078.15	3036.03	3142.57	34.8233	33.5433	2943.99	2940.32
7165	TPD52L2	76.77	73.63	76.38	79.79	80.43	74.99	3204	3055	3081	3304	3321	3142	70.45	72.2	2864.67	3015.67
6203	RPS9	314.02	292.96	352.36	289.75	274.87	249.27	3919	3634.23	4280	3657.84	3454	3139.82	328.023	263.07	4010.08	3335.55
1605	DAG1	65.04	63.47	57.51	29.59	30.52	31.1	6493.85	6285.67	5617.86	2985.27	3094.42	3139.64	55.29	31.9733	5376.56	3250.84
29894	CPSF1	42.92	42	44.51	40.31	40.12	37.79	3550	3441	3579	3327	3345	3137	42.2633	40.8933	3396.33	3408.67
51629	SLC25A39	104.91	104.42	105.28	109.32	105.93	103.33	3088.11	3063.57	3099.29	3278.79	3211.47	3133.59	102.103	100.507	2988.81	3022.89
4071	TM4SF1	29.15	29.84	28.85	107.68	114.22	107.44	852	904	844	3201	3375	3130	28.9233	73.13	834	2206.67
29855	UBN1	32.64	30.2	30.81	29.74	29.99	30.94	3221.8	2998.78	3024.49	3007.36	3021.33	3126.17	31.75	32.0233	3083.63	3144.37
10410	IFITM3	457.12	441.87	442.61	299.22	326.49	267.24	5325.02	5109.12	5012.55	3485.78	3825.44	3122.98	428.393	279.49	4850.33	3284.06
23093	TTLL5	24.44	23.64	23.7	33.3	35.33	35.71	2128	2043	2006	2900	3094	3119	24.74	35.3167	2093.67	3102.67
64866	CDCP1	20	19.19	17.01	29.01	31.52	29.84	2120.18	1959.16	1743.55	3083.51	3353.94	3116.26	16.0067	28.2067	1646	3030.4
10523	CHERP	35.21	35.17	31.94	40.65	42.08	41.49	2635.67	2613.41	2324.54	3043.5	3168.56	3115.71	32.0567	38.94	2332.65	2941.47
57479	PRR12	27.25	26.42	24.15	23.07	24.81	24.51	3455	3319	2972	2919	3162	3115	24.17	25.13	2977.67	3213
64943	NT5DC2	74.26	74.07	76.03	98.54	94.23	94.52	2445.99	2414.96	2433	3241.97	3122.98	3113	62.6367	90.3967	2007.32	3000.32
4343	MOV10	53.47	51.19	53.45	35.75	40.39	38.1	4226.25	4018.9	4193.26	2950.6	3359.49	3112.06	54.2367	41.0267	4132.23	3352.97
9774	BCLAF1	34.65	37.59	34.64	29.17	29.09	33.28	3334	3641	3326	2845	2823	3112	35.9233	31.2733	3475	3036.33
10972	TMED10	53.67	57.28	55.09	41.85	40.64	40.9	4066.24	4308.12	4058.08	3170.92	3097.16	3108.66	52.39	36.0567	3857.65	2756.54
54545	MTMR12	39.84	37.9	36.52	33.8	35.06	37.16	3236.64	3125.88	3154.47	2950.85	3025.04	3107.29	35.82	32.2967	2978.77	2705.06
253832	ZDHHC20	28.47	31.78	31.52	30.09	29.06	32.12	2753.47	3046.59	2945.55	2900.41	2827.28	3103.83	33.0433	30.26	3087.82	2946.3
81620	CDT1	33.55	35.19	33.9	65.13	64.58	63.55	1633.16	1700.07	1604.28	3170.12	3161.37	3102.85	35.8733	57.34	1697.17	2815.74
65108	MARCKSL1	114.57	116.54	120.95	110.12	99.49	109.88	3224	3255	3309	3099	2816	3102	114.683	119.35	3136.67	3388.33
4898	NRDC	52.19	51.61	52.67	49.43	48.46	47.81	3410	3327	3336	3202	3174	3099	57.0367	55.83	3606	3676.67
4313	MMP2	82.32	76.38	66.54	49.29	46.88	50.42	5047	4660	3965	3010	2874	3098	79.5967	61.28	4709	3790.33
6812	STXBP1	41.82	39.97	38.34	41.92	45.19	43.93	2936.46	2787.96	2616.83	2942.91	3191.81	3095.26	45.9533	52.2333	3136.92	3701.71
23670	CEMIP2	14.43	14.1	13.09	25.21	26.85	27.14	1611	1572	1425	2847	3029	3095	14.8233	26.22	1621.33	3000
79022	TMEM106C	139.03	138.25	143.63	115.53	114.66	113.16	3767	3721	3794	3146	3151	3094	141.41	93.31	3733.33	2564.33
27166	PRELID1	142.45	144.69	151.61	143.44	144.69	135.15	3249.18	3275.78	3361.9	3271.22	3319.13	3092.55	135.647	129.56	3006.96	2981.17
3516	RBPJ	24.91	24.73	25.72	32.33	29.92	33.99	2137	2239	2171	2802	2639	3092	26.21	32.6467	2291.33	2787.67
10915	TCERG1	36.72	37.63	38.04	37.51	37.47	39.88	2834	2901	2891	2952	2908	3092	35.1167	39.3667	2722.67	3063.33
80335	WDR82	37.91	39	39.15	42.34	40.26	40.42	2930.12	2977.94	2912.07	3256.95	3108.44	3091.71	37.4967	36.2	2798.89	2800.62
5116	PCNT	16.55	15.69	15.68	15.33	15.58	16.12	3182	2989	2882	2922	3004	3091	16.3867	16.6867	3031.33	3219.33
56894	AGPAT3	31.41	31.72	31.35	26.68	26.17	27.71	3489	3489	3367	2964	2940	3091	29.51	26.3267	3181	2956.33
51520	LARS	30.47	30.75	31.06	35.74	35.72	35.02	2669.95	2679.43	2653.17	3129.87	3160.47	3090.41	31.8167	31.3233	2711.1	2760.82
10634	GAS2L1	40.21	41.3	38.77	66.27	64.57	65.38	1918	1958	1826	3113	3065	3089	37.91	64.21	1767.33	3059
8506	CNTNAP1	55.07	50.33	47.89	27.9	29.76	29.82	5665.95	5159.91	4842.65	2927.34	3121.47	3088.82	46.48	29.7367	4707.76	3126.79
11010	GLIPR1	11.72	11.13	11.26	43.34	45.48	43.15	836.14	788.37	780.87	3091.55	3264.48	3087.97	9.24	38.01	640.613	2737.3
11226	GALNT6	29.7	30.78	28.49	34	36.72	35.5	2561.91	2635.14	2399.55	2968.3	3197.06	3087.88	26.1767	29.0767	2193.84	2547.24
54443	ANLN	68.07	71.49	66.04	33.93	33.07	35.16	5929.94	6186.93	5597	2949	2896	3082	66.99	33.23	5675.33	2913.67
6431	SRSF6	52.12	52.82	60.02	45.63	44.68	41.32	3834	3839	4279	3343	3315	3081	54.6733	41.3367	3941	3069.67
11188	NISCH	40.32	38.48	40.31	39.29	40.04	38.55	3390	3220	3283	3183	3282	3078	39.89	39.5167	3218.33	3218
51776	MAP3K20	22.17	22.39	23.43	22.89	22.26	24.3	2699.95	2767.44	2830.81	2886.13	2817.05	3076.79	24.4267	22.2567	2965.23	2816.16
23293	SMG6	29.92	32.51	29.33	37.61	36.79	38.68	2627	2651	2450	2993	2944.22	3073	32.1767	36.6767	2577.67	3110
79650	USB1	37.39	38.11	39.24	75.77	73.31	71.78	1589.75	1590.74	1611	3207.74	3152.87	3072	39.3467	63.0667	1592.94	2708.03
10890	RAB10	47.61	50.75	51.68	46.64	47.26	47.57	3146	3304	3242	3002	3034	3063	48.3367	40.39	3008.67	2682
9987	HNRNPDL	53.38	58.13	60.51	42.75	40.05	40.33	4039	4367	4452	3236	3049	3062	58.3133	43.16	4289.33	3295.67
5108	PCM1	24.24	27.63	24.39	18.18	16.54	20.36	3600.43	4059.94	3592.04	2669.67	2477.73	3055.53	26.6467	19.2333	3849.57	2836.39
30001	ERO1A	21.19	23.08	22.69	28.39	28.65	30.64	2109.34	2285.17	2187.59	2822.71	2866.23	3053.96	22.9667	25.3667	2217.94	2546.11
2621	GAS6	63.57	60.68	61	69.8	65.6	66.03	2930	2776	2733	3217	3041	3053	64.63	79.9533	2895.33	3717.33
55361	PI4K2A	30.98	31.59	29.81	38.41	37.61	39.72	2373	2402	2220	2942	2898	3052	32.12	42.6667	2391.33	3297.33
3589	IL11	17.69	17.39	19.1	75.43	71.24	70.55	756.81	742.58	791.25	3250.69	3088.41	3051.06	17.33	59.7333	722.577	2595.88
124583	CANT1	44.69	46.2	42.58	51.12	50.56	48.85	2781	2852	2572	3182	3163	3051	41.56	44.01	2512	2764.67
1979	EIF4EBP2	20.98	21.75	21.91	21.13	20.72	21.99	2900.9	2985.08	2944.17	2921.23	2881.21	3049.88	22.37	20.2733	3005.61	2827.51
7798	LUZP1	13.73	13.07	11.8	17.78	18.89	19.62	2129	2011	1777	2754	2949	3049	13.15	20.7633	1981	3247.67
4124	MAN2A1	20	19.97	18.83	23.85	24.74	25.61	2269	2332	2164	2899	2929	3042	19.4533	22.1133	2283.33	2576.67
56681	SAR1A	41.79	42.65	43.19	53.31	49.43	55.2	2294	2319	2302	2923	2724	3033	40.15	42.0667	2137.67	2325
64784	CRTC3	32.74	30.66	31.23	28.94	31.09	30.89	3174	2930	2950	2816	3040	3031	32.44	31.64	3054.67	3122.67
7398	USP1	37.57	42.06	40.27	43.58	40.25	45.21	2581	2828	2657	2940	2742	3031	42.2533	39.6667	2767.33	2712
23165	NUP205	29.13	26.57	26.11	26.1	26.02	26.27	3348	3032	2917	3000	3008	3029	26.7333	26.5733	2986.33	3081.33
9739	SETD1A	26.26	24.78	24.2	27.83	27.12	27.84	2891	2701	2574	3018	2969	3029	24.89	27.6367	2635.67	3036.67
81552	VOPP1	49.01	51.35	46.37	62.32	61.43	58.44	2536.65	2632	2315.77	3219.06	3198.36	3027.44	46.9333	56.6767	2350.42	2947.52
4221	MEN1	73.13	72.24	71.53	57.08	63.66	59.24	3704	3639.95	3520	2907	3261	3027	72.79	60.4933	3602.67	3101.38
409	ARRB2	79.14	77.39	77.36	92.54	92.57	92.62	2578	2501	2470	3005	3042	3024	75.9067	80.2067	2418	2637.33
51435	SCARA3	40.66	38.93	37.15	44.92	43.64	47.01	2617.14	2511.87	2337.23	2913.59	2859.08	3021.29	31.7133	39.25	2005.22	2559.25
80851	SH3BP5L	16.71	16.27	16.43	50.25	54.88	50.83	980	945	936	2984	3272	3021	14.73	37.57	843.667	2237.33
7803	PTP4A1	25.68	28.29	29.23	36.37	34.69	36.89	2111	2287	2318	2960	2872	3020	27.5033	31.2333	2181.67	2595
90268	OTULIN	15.54	16.55	17.75	19.53	19.32	19.62	2400.05	2531.16	2671.44	2993.5	2985.83	3012.77	17.2467	19.2067	2593.19	2975.53
10712	FAM189B	44.68	46.45	43.25	50.78	52.99	52.35	2535	2624	2398	2917	3060	3012	49.2433	68.18	2729.67	3926.67
6156	RPL30	313.63	305.11	351.7	358.77	350.77	314.52	2994	2891	3264	3425	3368	3012	339.637	308.647	3151	2971.67
116985	ARAP1	35.08	34.09	34.72	30.64	31.58	32.38	3241	3123	3105	2835	2940	3010	38.23	45.73	3428.67	4293.33
6829	SUPT5H	49.48	46.64	50.62	44.95	46.83	44.14	3362	3156	3337	3056	3200	3008	47.5133	43.2233	3140.33	2967.67
5170	PDPK1	20.22	19.22	19.79	21.88	21.45	22.21	2717.53	2550.6	2576.72	2907.45	2895.28	3007.12	19.8133	21.2833	2582.25	2884.31
5331	PLCB3	40.73	39.07	36.63	35.76	39.84	35.3	3583	3401	3094	3136	3383	3007	37.9967	41.3	3214	3572
11073	TOPBP1	28.2	28.5	27.64	30.62	28.97	30.82	2707.63	2732.63	2600.55	2956.64	2807.63	3005.4	30.2633	30.6133	2845.26	2982.21
23764	MAFF	16.52	16.82	18.91	72.47	74.22	70.99	708.59	703.67	778.56	3093.16	3156.47	3005.06	14.1467	60.02	588.963	2564.41
867	CBL	11.32	11.14	10.49	13.52	13.65	14.5	2337.85	2283.64	2106.28	2792.31	2835.8	3004.27	11.0067	14.1067	2208.5	2939.31
23175	LPIN1	21.94	20.29	20.8	31.09	31.35	32.35	1953.45	1896.15	1955.56	2963.29	2891.63	3003.64	39.1467	56.5067	3583.36	5230.39
55969	RAB5IF	92.7	95.56	105.07	162.55	158.62	151.49	1840	1867.57	2016	3225	3168	3003	99.8767	137.557	1922.33	2745.48
2237	FEN1	60.65	62.94	61.94	77.06	70.96	71.8	2528	2604	2510	3212	2975	3002	61.8867	66.8567	2507	2811.33
6666	SOX12	43.79	42.95	43.49	36.29	35.08	35.02	3733	3634	3604	3094	3008	2995	47.24	42.5333	3914.33	3657.67
4644	MYO5A	11.56	11.23	11.44	12.99	13.83	14.66	2295.89	2300.09	2310.24	2678.54	2791.93	2991.66	11.5767	14.17	2328.25	2824.85
9828	ARHGEF17	28.65	27.18	29.14	21.82	22.45	22.35	3923	3694	3829	2895	3039	2989	28.59	25.2133	3777.33	3455.67
2309	FOXO3	14.84	14.71	15.07	22.06	21.61	23.01	1919.34	1875.47	1880.4	2837.45	2788.02	2985.98	17.1867	22.6833	2146.78	2964.04
102	ADAM10	22.96	26.15	24.26	31.83	30.83	34.19	2013	2262	2048	2767	2693	2985	25.9167	30.4	2190.67	2671.33
10318	TNIP1	55.83	55.12	55.38	60.64	59.11	59.08	2846.74	2789.63	2708.44	3067.58	3058.15	2984.98	58.14	74.5967	2858.85	3777.46
3423	IDS	26.9	26.63	26.29	24.98	25.54	24.39	2716.08	2905.59	2723.88	2909.67	2795.13	2982.07	25.2067	25.6767	2628.99	2664.42
8943	AP3D1	42.56	40.1	39.72	32.71	35.33	33.44	3821	3504	3382	2862	3144	2981	38.5867	34.1333	3301.33	3056.67
3093	UBE2K	24.84	25.95	27.18	32.11	29.22	30.96	2384	2471	2536	3083	2819	2980	28.08	27.7467	2620	2686
6429	SRSF4	73.19	77.59	79.82	71.72	75.22	69.66	3146	3316	3369	3063	3244	2979	77.13	70.61	3219	3063.67
9088	PKMYT1	40.15	42.12	43.26	83.79	79.09	77.23	1538.36	1593.71	1605.55	3209.85	3044.05	2977.54	40.8967	68.64	1517.28	2658.87
3214	HOXB4	23.64	24.4	25.25	81.02	78.21	80.56	870.72	892	904	2983.84	2897.27	2976.36	27.1733	88.1467	972.577	3275.63
3692	EIF6	151.11	151.36	155.15	164.24	168.62	148.02	3017	2966	3038	3313	3389	2974	145.993	152.373	2852	3079
292	SLC25A5	119.93	122.28	123.49	125.28	123.54	122.18	2908	2943	2911	3038	3013	2972	130.433	119.867	3074	2932.67
9962	SLC23A2	18.37	16.33	16.23	21.64	21.88	23.23	2341	2065	2010	2758	2804	2970	16.0433	21.1233	1986.67	2715.67
3995	FADS3	100.24	96.04	98.3	88.29	94.67	83.94	3553	3388	3422	3117	3370	2967	91.38	89.35	3221.67	3217
5326	PLAGL2	16.81	16.39	16.16	28.01	28.3	28.45	1744	1688	1633	2914	2964	2966	16.8167	25.16	1700.33	2636
8986	RPS6KA4	49.66	50.23	50.86	55.61	52.43	52.37	2831	2842	2814	3147	2984	2966	45.95	50.57	2538.67	2889.67
9092	SART1	63.15	59.04	60.89	66.64	66.52	64.07	2950.42	2725	2739.2	3093.52	3093.67	2963.09	60.4867	64.25	2717.31	2989.95
9169	SCAF11	22.25	25.2	22.67	18.55	17.71	22.24	2837.12	3285.5	2919.08	2564.6	2442.05	2959.25	24.8567	22.68	3235.49	2979.42
26156	RSL1D1	24.79	26.08	23.61	32.89	32.98	31.35	2332.64	2435.69	2159.38	3094.7	3121.46	2959.04	23.44	28.95	2143.26	2748.78
1810	DR1	31.65	33.85	30.83	52.94	52.19	50.38	1852	1966	1754	3098	3072	2958	32.1633	44.3	1829.33	2615.67
51514	DTL	13.9	15.04	13.11	37.93	36.42	38.15	1079	1153	985	2927	2832.53	2957	15.0433	32.8333	1134.33	2553.67
79065	ATG9A	47.07	46.31	41.91	41.38	42.28	42.53	3265	3186	2828	2871	2946	2956	43.5533	42.1567	2934.67	2944.67
2186	BPTF	19.49	19.89	19.66	12.9	13.45	15.02	3854.6	3876.41	3716.17	2530.07	2655.74	2954.62	20.04	14.49	3817.52	2899.13
5037	PEBP1	107.82	106.33	107.68	104.74	102.04	97.36	3259	3190	3164	3166	3102	2952	104.733	109.303	3076.33	3333.33
10421	CD2BP2	40.05	38.5	39.6	48.66	49.59	46.98	2502	2388	2405	3044	3119	2946	35.2767	42.9033	2143	2705.67
1846	DUSP4	8.46	8.55	8.48	27.77	29.3	27.86	913.84	912.69	877.33	2916.86	3104.99	2941	9.14	27.29	951.61	2887.76
214	ALCAM	20.74	22.23	20.45	32.27	30.1	33.14	1851	1974	1771	2865	2699	2941	23.0267	31.2567	2000.67	2807.33
57574	2021-03-04	13.52	14.71	13.61	35.16	37.03	36	1101.01	1189	1077	2862.96	3032	2940	14.1833	36.7467	1121.97	3018.33
25959	KANK2	38.73	37.55	36.04	31.02	31.59	30.98	3658.77	3507.19	3310.23	2936.96	2989	2938.18	36.85	33.0133	3376.33	3150.83
4240	MFGE8	91.4	92.5	86.22	82.94	79.15	79.45	3386.61	3405.11	3132.03	3076.59	2954.98	2936.88	93.1667	83.9867	3368.13	3141.21
84335	AKT1S1	93.09	93.64	90.82	83.13	87.62	85.38	3257.56	3253.16	3095.66	2882.31	3067.34	2936.71	91.42	96.9067	3109.07	3379.24
5479	PPIB	203.04	188.79	198.15	172.17	168.54	159.74	3713.57	3427.25	3523.23	3149.08	3100.44	2930.97	171.013	147.183	3040.03	2715.72
51366	UBR5	17.08	17.46	19.75	17.77	18.18	19.08	2747.32	2768.9	2933	2729.33	2871.56	2927.51	19.52	18.2467	2941.83	2928.88
23039	XPO7	34.17	32.98	34.15	33.57	32	32.95	3008	2859	2946	2938	2813	2927	32.4333	32.2767	2779	2841.33
4298	MLLT1	40.95	41.14	38.3	35.28	35.64	36.37	3276	3265	2979	2819	2872	2925	38.61	37.5667	3003	3029.67
4171	MCM2	63.69	59.1	55.74	47.86	48.66	45.78	4041	3723	3445	3047	3111	2924	58.5033	46.8433	3614	2999.67
55193	PBRM1	28.13	26.99	27.11	18.29	18.29	20.75	3844	3809	3706	2619	2576	2919	28.2633	20.24	3875.33	2819.33
2734	GLG1	26.11	24.91	23.37	16.23	17.15	17.01	4470.13	4229.55	3892.37	2776.33	2946.22	2917.51	22.9867	16.8833	3822	2911.02
5819	NECTIN2	57.5	55.78	51.86	61.57	63.61	62.15	2721	2603	2364	2831	2982	2916	49.5433	63.83	2249	2954
55742	PARVA	18.86	18.55	17.88	17.9	18.43	18.34	2989.59	2917.28	2754.37	2837.08	2937.58	2915.95	18.8333	19.5367	2900.77	3124.07
7203	CCT3	86.25	86.72	87.52	82.97	81.45	76.05	3291	3286	3248	3168	3129	2914	84.9967	76.49	3154	2946.33
8078	USP5	65.94	65.09	65.11	50.92	53	50.89	3767	3684	3614	2912	3048	2913	61.6167	52.5633	3419.33	3029
51341	ZBTB7A	25.77	26.76	26.66	29.63	29.15	30.94	2447	2526	2493	2796	2766	2912	26.3367	29.2	2458	2774.33
3339	HSPG2	22.21	20.75	16.8	10.4	10.59	10.99	5865.1	5436.33	4310.61	2747.08	2815.18	2911.69	16.8733	13.0667	4330.35	3481.46
9929	JOSD1	31.95	31.31	32.43	40.87	41.79	42.21	2185.42	2145.41	2162.7	2815.72	2885.54	2909.35	32.2767	39.28	2167.53	2719.95
6434	TRA2B	68.23	69.88	72.2	65.4	65.83	67.71	2933	2953	3012	2800	2851	2909	66.4267	55.9833	2751	2403.67
7884	SLBP	42.51	46.79	45.14	73.84	70.04	68.08	1851.61	2018.38	1922.05	3128.38	3009.95	2908.72	46.9733	60.5967	2030.59	2645.05
11168	PSIP1	72.43	77.64	71.06	56.18	52.44	58.76	3620.6	3788.43	3459.84	2821.18	2634.04	2908.35	64.1667	54.2533	3286.68	2748.42
2091	FBL	152.11	150.72	160.05	177.7	188.18	172.42	2548	2514	2621	2983	3176	2908	153.3	170.367	2503.33	2885.33
323	APBB2	22.26	20.43	22.92	23.62	24.73	24.99	2571.39	2393.24	2621.4	2758.2	2910.37	2906.44	22.8067	25.76	2606.98	2969.84
4837	NNMT	71.46	74.51	73.32	109.37	111.92	101.87	2032	2103	2027	3110	3201	2906	73.4	123.743	2028.67	3549.67
5529	PPP2R5E	21.88	23.53	23.66	24.37	21.72	23.71	2678.4	2860.23	2812.57	2978.58	2672.88	2905.6	23.7133	21.7733	2817.29	2685.57
7617	ZNF66	24.73	27.74	31.69	30.54	31.78	34.41	2079.46	2315.13	2589.67	2567.91	2687.61	2902.39	30.9367	33.25	2527.58	2820.27
8566	PDXK	18.9	19.74	19.6	21.22	22.25	21.78	2452.04	2556.99	2479.36	2816.26	2948.34	2901.08	20.5467	23.1733	2609.82	3104.79
128239	IQGAP3	41.96	40	44.95	30.94	29.45	29.72	4208	3900	4272	3011	2933	2901	43.3633	27.5333	4098.33	2747
6385	SDC4	62.09	64.1	59.44	61.44	59.2	60.84	2944	3007	2727	2895	2830	2901	53.4967	45.7367	2464	2187
79709	COLGALT1	38.89	35.9	33.68	47.16	48.53	46.43	2435.27	2244.45	2038	2943.15	3053.37	2899.13	31.9567	46.2467	1942.84	2917.38
25832	NBPF14	20.71	19.53	20.75	14.81	15.18	15.59	3836.75	3591.39	3738.16	2743.03	2829.19	2898.37	21.1467	14.9367	3807.62	2791.66
6746	SSR2	176.36	181.2	175.36	157.02	154.18	143.95	3538	3608	3420	3150	3111	2897	165.733	142.173	3231.33	2877.67
25	ABL1	22.98	22.35	21.34	26.68	27.52	27.64	2414	2334	2187	2790	2905	2896	22.4	27.2867	2291.67	2884
9632	SEC24C	42.94	41.21	40.4	35.07	36.86	35.08	3530	3364	3226	2887	3040	2895	39.39	32.4467	3143	2691.67
5467	PPARD	33.1	32.89	33.59	47.02	45.78	45.74	2042.38	2080.87	2033.79	2978.25	2898.31	2890	34.0433	48.2067	2029.03	3077.11
116988	AGAP3	48.78	49.7	48.5	59.37	61.04	56.93	2491	2494	2377	3039	3120	2888	48.45	62.12	2383	3126
92799	SHKBP1	77.33	76.09	74.81	72.57	73.07	67.61	3261	3182	3101	3034	3092	2884	72.3133	66.7933	2967.33	2834.33
92579	G6PC3	150.08	151.59	151.34	105.85	102.59	113.59	3898	3887	3740	2713	2653	2883	148.31	98.5133	3694.33	2561
83658	DYNLRB1	330.73	308.83	344.45	246.1	249.78	230.77	4091.01	3799.19	4146.03	3052.09	3109	2882.04	322.387	219.373	3880.67	2754.37
7804	LRP8	23.36	22.06	22.01	25.27	25.6	27.02	2462	2374	2379	2723	2720	2878	26.45	34.8033	2814.33	3573.98
5894	RAF1	54.95	56.28	55.54	52.95	53.55	50.73	3178.31	3173.02	3096.06	2987.04	3066.07	2876.24	55.62	52.47	3043.44	2994.22
55291	PPP6R3	33.52	33.06	35.29	31.25	30.57	31.69	2967.64	2916.82	3098.66	2809.28	2744.11	2876.2	33.8	29.7767	2963.13	2655.73
80347	COASY	64.44	61.17	61.19	60.73	67.55	62.48	2916	2731	2701	2763	3068	2875	58.5067	65.7067	2575.33	3011.67
64834	ELOVL1	89	88.76	88.92	106.16	108.8	102.38	2486	2460	2412	2977	3073	2875	91.9867	107.397	2503.33	3038.33
80179	MYO19	39.7	40.25	41.72	45.4	48.28	46.04	2584.46	2548.3	2537.65	2737.43	3038.89	2874.67	38.5733	43.2833	2364.86	2670.25
6307	MSMO1	46.41	50.04	48.74	77.75	69.44	72.58	1856.84	1963.99	1871.65	3101.12	2791.57	2873.46	79.8333	98.2433	3101.12	3974.68
9282	MED14	28.46	28.4	27.69	21.59	20.93	23.63	3444.05	3410.14	3268.26	2605.83	2548.46	2872.07	29.1467	22.2733	3416.77	2715.37
26043	UBXN7	15.02	15.28	15.32	16.51	16.55	17.2	2454.4	2563.49	2596.05	2725.16	2742.46	2867.73	15.9767	16.7367	2661.35	2633.09
151011	2021-09-10	34.57	36.54	34.41	33.71	33.62	36.95	2596	2619	2536	2580.02	2628.86	2864	36.8967	35.86	2711.86	2773.68
57104	PNPLA2	78.29	75.6	74.99	74.61	74.41	77.47	2886	2765	2694	2755	2761	2863	76.58	72.3067	2745	2690.67
2002	ELK1	50.88	52.39	47.82	53.7	53.37	54.9	2640	2705	2421	2799	2784	2859	47.3167	51.1333	2390	2682.33
8870	IER3	99.55	87.77	114.54	129.32	142.86	128.28	2210	1934	2472	2871	3190	2857	93.0733	144.393	2008	3234
1759	DNM1	46.38	47.23	51.57	40.74	41.41	40.58	3246.01	3285	3507	2842	2918	2856	46.89	41.0533	3200.7	2885.35
84376	HOOK3	8.33	9.58	9.89	9.89	9.71	10.71	2214.07	2525.66	2553.39	2626.62	2595.35	2855.62	9.94	10.13	2566.73	2714.77
5747	PTK2	33.07	35	34.88	33.99	36.75	35.49	2689.56	2764.7	2647.42	2699.23	2922.91	2851.27	34.2433	38.2233	2630.06	3068.68
51330	TNFRSF12A	120.39	116.58	127.75	167.6	173.62	154.55	2213	2127	2283	3081	3210	2850	111.197	144.943	1986.67	2687
51322	WAC	49.39	50.02	49.72	43.76	43.16	44.75	3173.63	3225.87	3116.01	2798.43	2770.19	2849.57	50.1333	42.5	3150.55	2759.61
1267	CNP	57.77	60.48	59.8	56.85	58.85	55.16	2955.76	3061.15	2973.24	2926.31	3049.9	2848.49	59.0767	54.2467	2942.5	2794.16
3638	INSIG1	45.81	48.56	45.01	53.92	51.29	51.32	2524	2656	2414	2970	2848	2843	97.36	93.51	5219	5209.33
440400	RNASEK	239.17	232.85	248.75	224.6	219.41	198.15	3417	3302	3455	3209	3153	2840	246.753	195.167	3426.33	2813
10236	HNRNPR	66.68	69.57	64.37	61.41	57.43	59.38	3167	3264	2965	2928.97	2755.98	2839.95	61.9633	54.5033	2878.64	2616.66
342184	FMN1	5.98	6.12	5.93	12.55	12.88	13.15	1298.7	1304.92	1265.22	2683.5	2765.8	2837.43	6.92333	13.0967	1444.48	2790.22
55082	ARGLU1	58.68	60.49	70.44	49.01	51.36	49.05	3237	3412	4008	2808	3037	2834	67.6233	51.1067	3910.33	3014.33
8760	CDS2	16.24	16.24	16.4	17.09	15.89	16.49	2778.02	2759.95	2735.81	2930.19	2738.13	2833.56	16.4167	15.2733	2733.25	2638.82
6744	ITPRID2	29.22	33.1	31	32.83	32.92	30.96	2570	2928	2697	2915	2967	2830	30.8867	31.27	2657.67	2798
3838	KPNA2	158.33	163	161.65	76.35	71.37	73.52	6078	6207	6029	2931	2756	2830	150.547	72.8967	5616.67	2821.33
10960	LMAN2	112.74	106.46	104.16	83	87.17	85.17	3734	3500	3354	2749	2904	2830	100.343	81.9133	3230.33	2737
57178	ZMIZ1	32.85	30.57	29.62	19.71	20.86	21.39	4308	3990	3788	2574	2766	2829	28.63	23.5333	3667	3137
9736	USP34	11.67	12.68	12.17	11.8	12.2	13.55	2427	2618	2461	2454	2551	2827	13.42	12.8867	2712.33	2705
284565	NBPF15	31.16	32.82	34.85	33.12	36.32	33.94	2612.54	2719.83	2799.82	2766.21	3032.23	2826.03	36.8133	33.02	2985.89	2788.92
55914	ERBIN	19.84	21.31	19.95	21.35	19.62	23.33	2337	2550	2325	2557	2393	2825	24.81	24.2233	2877.33	2931.33
5981	RFC1	32.05	34.62	30.38	30.83	28.62	31.5	2864	3068	2638	2754	2578	2822	31.36	29.83	2725	2684.67
8724	SNX3	104.25	109.08	103.76	92.29	91.75	88.63	3310	3437	3202	2932	2932	2822	104.703	82.25	3231	2635.67
51614	ERGIC3	137.33	124.44	134.22	124.79	121.86	115.93	3330	2995	3164	3026	2972	2820	125.597	110.907	2960	2713
55233	MOB1A	26.65	27.43	28.81	30.89	29.4	31.23	2396.34	2448.19	2514.16	2772.4	2656.07	2819.06	28.92	28.21	2526.76	2558.29
493	ATP2B4	15.06	14.71	13.68	15.89	17.05	17.44	2423	2351	2140	2562	2763	2819	14.0533	18.3367	2198	2979.33
23250	ATP11A	21.75	22.04	20.31	17.33	18.32	18.8	3209	3275	2982	2613	2769	2816	20.38	17.8433	2973.67	2631
10933	MORF4L1	116.89	131.81	125.34	89.17	84.76	84.89	3914	4367	4044	2982	2828	2816	122.52	82.3567	3956.33	2778
26470	SEZ6L2	66.88	63.91	53.16	43.78	43.01	44.62	4202	3991	3251	2753	2715	2814	54.88	45.92	3356.33	2908.67
65979	PHACTR4	41.32	41.17	42.65	25.34	26.03	27.57	3955.13	4009.98	4082.76	2507.24	2619.07	2811.03	42.1467	26.5433	4020.11	2652.07
5810	RAD1	24.66	25.64	25.96	33.35	31.14	32.67	2113.68	2181.44	2163.26	2858.7	2684.49	2809.32	28.85	32.5167	2403.27	2811.11
311	ANXA11	74.88	74.95	71.1	59.55	64	60.33	3452.65	3424.18	3212.68	2765.13	2990.99	2809.07	74.4267	64.1633	3344.68	2993.56
5782	PTPN12	33.1	34	32.12	46.71	45.35	49.34	1885	1925	1793	2686	2605	2807	35.5033	45.5933	1945.67	2590.67
9319	TRIP13	77.81	81.26	76.48	69.22	70.98	66.52	3325.26	3430.24	3158.94	2914.22	3032.43	2806.55	72.53	63.63	2989.16	2716.59
9669	EIF5B	35.26	38.79	33.15	33.94	30.07	32.53	3032	3311	2771	2919	2601	2806	35.85	33.2933	2996	2890.33
1445	CSK	40.58	39.77	38.17	54.93	52.59	56.1	2023	1965	1845	2737	2638	2806	39.35	52.01	1905.67	2610
7402	UTRN	18.98	20.54	20.75	13.26	12.9	14.49	3934.9	4191.9	3767.06	2538.77	2477.34	2804.35	24.5133	15.6767	4447.97	3299.81
10085	EDIL3	18.76	20.7	19.36	32.21	29.98	32.16	1629	1784	1635	2795	2617	2804	22.93	35.5967	1933.67	3116
54918	CMTM6	42.71	45.19	40.95	45.62	43.5	45.51	2623	2755	2445	2802	2687	2804	40.6167	37.6233	2424.33	2331
10755	GIPC1	72.55	73.27	68.83	88.56	91.66	86.08	2387	2372	2200	2897	3028	2804	67.2233	86.7633	2126	2871.33
9990	SLC12A6	16.41	17.16	18.13	18.55	19.91	20.39	2290.21	2355.83	2380.09	2538.91	2744.83	2803.18	18.5967	15.85	2480.42	2198.35
2119	ETV5	31.02	31.64	28.83	34.92	36.01	37.23	2326	2355	2102	2619	2716	2801	31.9067	34.9033	2325.67	2641
7295	TXN	109.03	113.2	125.63	179.35	177.43	182.03	1672	1723	1872	2751	2737	2801	115.967	146.947	1728.33	2273.67
23265	EXOC7	47.58	43.19	43.57	33.34	37.19	31.66	3962	3703.47	3680.11	2949.43	3064.72	2800.44	45	35.8633	3675.07	3049.14
80777	CYB5B	32.58	35.76	33.02	34.12	33.63	35.6	2553.96	2782.46	2516.55	2674.71	2651.43	2799.31	41.0933	41.7433	3130.66	3301.5
11231	SEC63	36.34	39.12	34.22	43.32	40.62	42.67	2396.27	2579.79	2225.75	2792.2	2675.44	2797.91	37.4367	39.7833	2416.5	2609.02
51669	SARAF	108.73	112.82	104.9	81.01	78.61	78.91	3888	3960	3643	2885	2798	2796	109.373	82.5133	3774.33	2976
219771	CCNY	29.03	31.05	28.53	33.99	34.04	32.39	2499.76	2655.02	2385.9	2925.46	2945.61	2795.17	29.1433	33.1867	2438.73	2881.58
54815	GATAD2A	20.76	21.26	20.3	27.31	27.26	27.19	2128	2152	2039	2794	2809	2795	18.1833	26.8767	1813	2774
7533	YWHAH	105.33	103.91	99.75	85.3	83.61	85.93	3413	3342	3142	2764	2725	2793	98.1733	77.79	3091.33	2543.33
10961	ERP29	113.87	118.08	107.65	119.26	114.13	109.25	2959	3037	2700	3008	2892	2793	113.007	108.573	2815	2755.67
1453	CSNK1D	40.94	41.8	42.21	40.64	40.61	40.02	2789.63	2871.43	2834.74	2852.87	2856.71	2792.45	41.0767	41.6133	2766.28	2920.2
204	AK2	85.87	78.45	86.44	82.63	83.55	72.3	3278.17	3164.35	3258.02	3074.35	3096.86	2791.55	81.6733	78.12	3139.2	3144.52
55119	PRPF38B	38.21	39.7	36.51	43.82	41.2	41.92	2417.61	2478.85	2699.81	2764.2	2867.13	2789.45	33.86	37.7333	2480.34	2597.32
27069	GHITM	60.27	59.34	64.53	63.86	62.98	62.45	2682	2621	2792	2842	2819	2788	65.18	59.8767	2819	2688.33
90853	SPOCD1	28.95	26.28	29.29	60.62	67.26	60.59	1337	1202	1305	2793	3107	2787	21.81	60.7133	975.333	2816
10552	ARPC1A	103.79	102.38	103.61	102.03	102.54	95.86	3007	2944	2918	2956	2988	2786	91.06	93.1233	2564	2722
154807	VKORC1L1	18.25	19.12	19.85	25.17	23.54	25.53	1985.49	2059.73	2074.16	2707.22	2568.18	2777.44	18.36	23.4167	1938.03	2557.52
23098	SARM1	13.13	12.43	13.21	20.51	21.29	20.65	1759.86	1654.39	1722.36	2750.31	2871.3	2777.23	12.74	25.8	1660.46	3490.03
4609	MYC	25.87	23.98	24.84	32.1	35.93	33.49	2138	1967	1996	2653	2987	2777	22.93	36.89	1841.67	3076.33
23623	RUSC1	33.25	33.97	35.47	69.6	66.54	67.95	1393	1408	1454	2831	2737	2777	34.3133	56.6467	1398	2370
11113	CIT	28.69	26.54	27.54	15.68	16.83	17.92	4451	4093	4114	2405	2613	2775	26.9167	17.6567	4034.33	2775.33
23216	TBC1D1	26.38	25.48	24.68	30.73	29.58	29.53	2470	2393	2265	2907	2893	2773	24.25	28.8	2239.33	2708
92140	MTDH	22.53	22.78	22.05	23.43	23.22	24.71	2552.39	2585.1	2469.36	2649.05	2662.54	2771.17	22.67	22.1467	2520.94	2499.83
128866	CHMP4B	113.47	118.35	115.82	103.84	104.41	92.98	3371	3490	3345	3085	3120	2771	108.967	100.857	3146.33	3023
4299	AFF1	18.77	17.19	17.72	15.04	15.22	16.52	2980.11	2795.67	2868.68	2430.67	2543	2768	19.6233	17.8433	3171.57	2874.35
5601	MAPK9	30.24	29.18	32.75	54.31	51.37	52.27	1563	1556	1645	2772	2712	2768	32.68	49.3567	1668.33	2605.67
767558	LUZP6	31.93	33.91	35.04	39.36	37.46	38.86	2266	2389	2418	2793.5	2674	2767	33.16	34.3333	2287.17	2458
136319	MTPN	31.93	33.91	35.04	39.36	37.46	38.86	2266	2389	2418	2793.5	2674	2767	33.16	34.3333	2287.17	2458
26133	TRPC4AP	55.6	54.74	54.38	48.16	48.89	46.35	3262	3221	3136	2862	2907	2765	55.6333	48.3933	3190.67	2898.67
6303	SAT1	38.14	39.99	47.58	96.48	102.96	100.27	1227	1314	1487	2718	2835	2765	46.9833	106.463	1472.33	2964.33
23471	TRAM1	52.54	57.12	54.76	50.96	49.71	51.8	2800	3037	2823	2747	2673	2764	57.4933	48.4433	2957.67	2624
387893	KMT5A	44.09	46.64	44.2	59.2	56.78	56.41	2163.6	2252.9	2096.45	2891.08	2789.82	2762.18	43.67	54.0533	2072.85	2666.32
301	ANXA1	131.44	145.16	135.82	114.62	115.39	102.35	3518.74	3859.33	3534.01	3072.23	3131.4	2762	120.22	89.0733	3147.26	2420.33
22907	DHX30	39.04	35.48	35.61	37.01	38.7	36.95	2917	2622	2616	2745	2917	2761	35.0367	34.2367	2536.67	2584.67
8500	PPFIA1	34.11	33.15	33.84	27.77	28.03	29.5	3242	3118	3111	2667	2697	2760	35.9167	29.68	3315	2812.67
65250	CPLANE1	16.04	17.58	17.09	12.78	12.41	15.33	2849.39	3083.63	2883.78	2265.64	2251.4	2759.78	20.78	15.7167	3526.88	2868.62
51768	TM7SF3	37.18	36.99	34.41	34.47	34.39	35.48	2729	2661.68	2689.23	2754.81	2722.74	2758.87	35.5467	29.9667	2686.36	2332.52
3840	KPNA4	8.01	8.15	8.48	16.59	14.94	16.67	1321.85	1334.51	1359.88	2737.17	2479.55	2758.79	9.29	14.25	1489.47	2371.84
6230	RPS25	271.59	283.81	367.14	301.92	305.75	327.2	2282	2367	2999	2537	2584.03	2758	320.187	278.943	2614.67	2364.33
9879	DDX46	40.1	40.84	38.19	39.19	37.07	39.9	2610.41	2715.37	2603.91	2636.71	2546.8	2757.61	39.49	37.8133	2579.8	2484.9
8904	CPNE1	135.47	124.25	130.62	83.38	85.75	73.89	4967.8	4534.66	4655.98	3061.74	3202.15	2756.1	142.71	93.0667	5081.6	3475.46
9531	BAG3	50.94	46.89	44.46	59.14	62.75	58.88	2381	2174	2018	2762	2946	2756	45.68	56.3833	2072.67	2656.33
6311	ATXN2	38.96	37.89	36.5	35.09	35.62	37.35	2903.89	2790.85	2651.39	2617.94	2659.54	2755.31	38.3833	35.49	2784.55	2664.51
109	ADCY3	24.6	24.51	24.32	33.56	33.16	32.93	2105.99	2095.87	1917.89	2829.69	2821	2754.12	24.72	30.0867	1997.29	2541.22
10049	DNAJB6	76.11	83.37	83.03	95.02	90.83	88.77	2402	2601	2512	2976	2869	2754	80.2433	96.76	2470	3057
79595	SAP130	37.15	35.96	33.37	35.57	36.65	37.01	2749	2642	2400	2635	2732	2753	33.5967	35.0833	2419.33	2625.67
5425	POLD2	86.83	83.71	85.99	96.79	92.64	91.51	2605	2490	2497	2924	2813	2753	84.8267	84.26	2474.67	2563.33
222658	KCTD20	21.56	21.66	23.46	27.04	27.73	27.85	2133.21	2121.57	2259.26	2672.54	2765.26	2750.46	23.4333	24.7567	2246.16	2473.82
29968	PSAT1	23.2	25.04	22.97	65.04	67.25	66.95	947	1012	905	2663	2765	2750	25.9033	55.23	1030.67	2279.67
2885	GRB2	46.29	46.42	45.88	46.45	46.99	45.59	2783.64	2769.51	2679.8	2796.7	2843.13	2749.85	42.5833	44.84	2484.83	2720.75
23126	POGZ	20.32	21.02	20.93	20.05	21.36	21.12	2647.44	2755.28	2714.97	2586.01	2749.22	2748.83	22.47	21.0467	2862.76	2695.93
55654	TMEM127	31.27	29.66	29.58	31.68	29.47	31.45	2723.32	2579.99	2538.16	2750.73	2576.95	2748.56	30.1	31.7833	2568.11	2792.83
89941	RHOT2	49.74	48.38	57.02	60.83	60.85	58.49	2341	2256	2620	2852	2864	2748	51.3267	56.8567	2344.67	2702.33
54765	TRIM44	32.75	33.24	33.83	23.23	23.04	24.64	3641	3663	3656	2583	2575	2747	35.49	24.5267	3831	2748.33
9592	IER2	131.09	128.82	136.7	73.88	73.18	73.7	4869	4749	4936	2744	2734	2746	107.483	56.26	3880	2107.67
55041	PLEKHB2	32.8	35.83	38.15	41.28	42.28	38.11	2357.8	2562.9	2678.02	2962.91	3084.92	2745.49	35.1233	35.5967	2468.09	2597.59
10015	PDCD6IP	35.4	38.57	38.12	27.85	26.29	27.2	3617.25	3897.23	3628.36	2821.02	2706.39	2744.07	39.6067	28.1833	3854.1	2817.75
1487	CTBP1	70.75	70.2	70.3	51.39	52.25	50.11	4050.94	3940.2	3970.29	2802.7	2907.04	2743.55	68.42	56.2567	3866.38	3169.96
8861	LDB1	66.57	65.8	68.52	55.1	56.8	54.12	3230.93	3200.34	3343	2834.12	2823.13	2742.86	70.3	58.5733	3447.44	3000.95
26472	PPP1R14B	179.38	170.72	184.09	167.21	177.28	155.93	3145.17	2971.08	3137.89	2931.82	3126.43	2742.74	157.06	159.743	2676.47	2824.74
1397	CRIP2	131.51	130.19	136.69	139.1	136.49	135.13	2742	2703	2712	2810	2784	2740	127.053	127.727	2567	2658.33
23095	KIF1B	16.09	15.05	15.93	16.26	16.34	17.49	2655.35	2467.83	2550.14	2533.15	2577.18	2739.25	16.2867	17.38	2591.61	2764.53
23348	DOCK9	9.99	9.37	9.33	18.61	19.85	19.93	1377	1280	1240	2544	2721	2738	10.19	21.5167	1355.67	2970
7259	TSPYL1	24.38	26.27	24.55	30.12	28.83	28.33	2348.68	2512.43	2299.59	2902.11	2793.61	2737.9	24.91	27.7233	2332.28	2695.28
2932	GSK3B	16.85	16.26	16.36	19.48	19.25	21.03	2185	2094	2064	2528	2513	2737	17.4833	21.8967	2204	2868
3030	HADHA	64.45	67.35	61.37	51.09	49.09	49.29	3567	3700	3302	2828	2733	2737	59.91	49.4233	3222.67	2760.33
10312	TCIRG1	43.36	44.26	47.54	46.53	50.25	45.41	2588.06	2585.37	2841.99	2834.59	3046.17	2735.98	43.56	47.2567	2620.94	2856.98
2590	GALNT2	55.04	54.37	47.84	35.39	34.75	33.5	4482.65	4406.01	3790.39	2879.58	2849.73	2735.74	45.0133	31.55	3572.88	2594.77
3070	HELLS	14.03	15.53	14.68	15.99	15.25	15.52	2059.85	2293.25	2583.56	2578.51	2542	2729.67	15.78	15.1233	2637.39	2386.06
10160	FARP1	27.51	26.64	25.19	30.5	28.75	29.74	2498	2408	2214	2766	2627	2729	24.3467	29.5233	2156.67	2708.33
996	CDC27	43.91	45.26	47.55	29.06	29.63	31.68	3636	3660	3818	2525	2566	2727	47.2033	31.5267	3824.67	2624
55740	ENAH	15.09	15.87	15.01	14.98	13.92	15.66	2677.32	2817.72	2670.93	2625.5	2470.87	2726.82	15.4267	15.5333	2728.98	2763.33
116496	FAM129A	18.57	19.22	17.36	19.56	19.5	21.23	2377.6	2441.33	2159.92	2502.29	2509.5	2725.82	17.8367	17.6267	2219.34	2277.14
5434	POLR2E	119.51	125.34	119.99	99.34	101.1	95.89	3304.73	3417.06	3220.62	2731.19	2832.25	2725.43	110.31	95	2952.05	2670.85
5714	PSMD8	103.48	103.27	109.78	102.1	103.13	98.01	2868	2841	2958	2830	2875	2725	97.7333	95.31	2632.67	2664.33
27086	FOXP1	13.99	14.4	14.06	31.66	31	34.18	1064	1143	1109	2499	2518.69	2724.11	14.7433	29.8267	1157.35	2350.34
5098	PCDHGC3	56.4	56.34	48.2	35.8	39.85	40.36	3989.59	3754.59	3203.64	2444.46	2696.75	2724.07	50.9633	40.7367	3400.94	2881.16
23201	FAM168A	32.3	30.23	29.03	19.79	20.53	20.49	4283	3973	3749	2627	2738	2724	29.2367	22.1567	3758	2947.33
10658	CELF1	18.44	19.44	20.5	23.88	22.08	22.95	2200	2371	2387	2756	2678	2721	20.2633	22.05	2374.7	2735.04
1665	DHX15	44.12	45.93	46.31	47.65	46.03	49.36	2425	2505	2474	2619	2544	2721	45.2467	44.33	2417	2457.33
1452	CSNK1A1	47.13	47.84	46.09	63.07	61.61	58.57	2194.95	2198.96	2065.93	2931.92	2884.95	2720.85	48.0767	54.76	2160.28	2567.55
5797	PTPRM	30.46	30.86	29.68	30.83	29.78	29.4	2909.95	2822	2659	2874	2784	2719	32.7033	32.7833	2947.67	3047.97
25885	POLR1A	12.97	11.79	11.99	10.18	10.92	11.56	3040.88	2744.33	2733.15	2386.99	2574.93	2718.79	11.4933	11.1667	2619.64	2641.86
51203	NUSAP1	97.53	102.75	102.12	69.05	61.74	63.44	4142.8	4306.95	4240.12	2919.58	2666.24	2717.96	92.4367	55.53	3830.91	2384.91
7555	CNBP	34.82	36.68	35.66	47.17	45.56	44.02	2141.51	2238.83	2132.8	2899.42	2817.67	2716.36	34.5	39.0567	2061.19	2423.3
6888	TALDO1	67.04	66.41	72.1	121.72	123.43	121.65	1492	1467	1560	2709	2763	2716	68.1733	109.49	1474.67	2458.67
5939	RBMS2	24.4	24.24	24.18	34.98	33.18	31.85	1841.18	1869.69	2004.96	2684.73	2668.26	2713.04	25.5833	36.3633	2108.03	2781.98
80331	DNAJC5	27.27	26.41	27.42	27.31	27.21	27.31	2677	2576	2608	2701	2699	2713	26.8667	27.1033	2574.33	2700
10147	SUGP2	36.9	37.96	38.41	23.45	23.25	23.19	4205.75	4319.37	4493.18	2754.64	2756.04	2712.22	36.8933	25.0667	4269.11	2943
10762	NUP50	26.26	27.88	28.06	29.75	28.15	29.47	2406.22	2545.38	2483.74	2716.13	2569.85	2711.87	27.6	26.8667	2470.1	2496.01
994	CDC25B	171.56	163.73	159.94	50.29	50.72	48.83	9632	9111	8658	2788	2827	2710	160.693	55.06	8651.67	3091
55737	VPS35	46.15	47.31	46.74	42.48	42.2	41.25	2928	2992	2879	2738	2696	2709	45.8233	39.7267	2834	2571.66
5886	RAD23A	106.68	102.09	100.47	86.14	91.33	82.81	3435	3265	3148	2811	2932	2707	99.4833	80.24	3123.33	2616.67
23168	RTF1	33.99	34.04	33.43	28.82	28.45	29.34	3125.31	3106.34	2988.05	2650.1	2631.05	2706.66	32.46	28.78	2900.67	2669.99
9991	PTBP3	18.26	19.66	19.84	19.81	18.82	21.38	2313.86	2447.67	2436.31	2504.53	2417.05	2701.15	20.41	19.64	2493.06	2490.18
4796	TONSL	25.66	28.17	28.67	38.72	39.05	36.46	1941.21	2065.69	2028.11	2843.9	2893.81	2698.51	27.0267	32.8267	1921.57	2454.17
9846	GAB2	8.77	9.01	8.35	23.09	23.79	24.3	968.04	994.29	884.89	2581.61	2685.51	2698.09	11.2767	27.0233	1212.5	3028.95
372	ARCN1	41.24	42.4	40.46	39.9	40.03	37.99	2922.41	2945.16	2764.23	2782.67	2832.58	2697.16	40.2833	36.7633	2763.61	2613.2
4154	MBNL1	27.76	29.83	27.22	28.49	29.66	28.73	2493.26	2658.84	2410.22	2552.92	2677.41	2694.18	28.2933	28.5633	2551.75	2591.04
58517	RBM25	34.23	35.6	36.01	32.84	31.17	33.92	2710.26	2799.32	2777.62	2603.82	2481.14	2693.69	35.22	32.49	2715.32	2604.89
10540	DCTN2	93.73	85.44	91.02	74.17	71.77	74.95	3287.19	2987.35	3130.16	2590.11	2563.84	2693.55	92.7233	75.55	3204	2683.84
4659	PPP1R12A	26.32	29.53	27.04	28.06	26.06	29.29	2372.43	2614.09	2426.83	2548.21	2395.82	2691.33	28.2167	29.2967	2494.15	2636.56
113419	TEX261	52.72	51.76	48.17	42.8	43.72	43.66	3238.99	3156.39	2876.76	2629.45	2701.91	2691.07	45.64	38.8	2725.24	2404.79
55069	TMEM248	47.2	44.79	43.96	45	44.93	44.94	2734.77	2702.97	2619.85	2721.49	2681.92	2688.77	43.4433	44.57	2545.28	2637.41
23435	TARDBP	44.28	47.78	48.05	42.79	42.02	41.32	2826.23	3052.5	3051.27	2777.74	2646.75	2687.64	46.9633	41.5133	3005.4	2704.44
79834	PEAK1	12.22	11.14	11.7	11.63	12.27	12.61	2586.45	2398.62	2405.25	2434.72	2606.9	2686.96	13.0667	13.6533	2671.73	2951
57761	TRIB3	9.23	9.53	8.52	71.35	69.25	67.59	371.75	391.65	336.54	2842.48	2784.59	2681.96	11.27	71.9367	459.813	2927.28
27158	NDOR1	22	22.72	23.64	28.73	29.21	28.61	2070	2089	2169	2714	2747	2681	22.1133	25.5033	2022	2439.33
7343	UBTF	59.01	56.68	55.74	40.06	40.94	40.3	3752	3635.46	3504	2628	2719.29	2681	52.8267	41.6	3304.44	2671.67
835	CASP2	29.2	26.25	29.11	34.38	34.78	35.94	2190.5	1940.03	2107.58	2556.65	2602.06	2680.03	30.4167	35.4533	2197.35	2666.77
3337	DNAJB1	60.15	61.22	58.65	65.23	61.95	63.51	2525.99	2537.02	2395.02	2721.02	2619.01	2680.02	59.5	62.7933	2405.37	2656.05
26173	INTS1	24.7	23.66	22.87	20.76	21.12	21.09	3162	2980	2818	2617	2701	2680	22.3233	22.2533	2752	2828
51780	KDM3B	32.76	30.84	32.88	22.34	23.24	23.76	3672	3408	3548	2473	2605	2680	32.1167	23.36	3469	2633.67
908	CCT6A	50.56	51.38	51.87	60.68	56.98	55.15	2448	2466	2441	2941	2777	2680	48.8567	52.6767	2301	2574.33
11245	GPR176	21.64	22.49	20.77	33.99	32.84	34.02	1723	1737	1591	2688.51	2638	2679	25.1833	37.7033	1920.33	2995.67
23064	SETX	17.65	18.02	17.62	14.94	15.31	16.68	2750.64	2844.31	2560.18	2358.57	2248.2	2678.19	18.46	15.8433	2848.74	2570.94
83871	RAB34	113.74	109.79	112.74	96.47	96.89	97.61	3089	2975	3024	2658	2707	2678	117.113	103.91	3102.67	2899.67
51512	GTSE1	62.18	59.02	58.81	33.86	35.15	34.57	4550.19	4395.32	4318.36	2642.22	2737.97	2677.63	54.6167	33.46	3964.69	2534.46
2026	ENO2	42.51	42.68	46.15	63.79	62	60.62	1871.24	1865.01	1974.98	2808.53	2745.27	2677.21	43.3133	52.9967	1853.24	2352.81
10787	NCKAP1	30.84	34.35	32.76	30.49	31.21	32.36	2545	2807	2630	2521	2588	2677	35.0333	29.7533	2803	2478.33
6432	SRSF7	97.62	108.26	104.63	121.68	111.02	109.92	2381	2675	2598	2968	2766	2674	102.92	99.1533	2520.67	2468
58485	TRAPPC1	284.3	285.54	278.85	187.82	193.43	189.42	4015	4019	3821	2651	2730	2671	270.357	185.873	3689.33	2630
3301	DNAJA1	76.82	82.81	76.67	65.72	62.41	61.35	3333	3566	3233	2852	2724	2670	73.4833	58.99	3098.67	2582.67
6793	STK10	22.78	22.18	22.59	24.63	26.65	24.42	2473.64	2388.82	2373.49	2670.46	2904.07	2669.73	21.32	26.7067	2237.46	2913.98
8531	YBX3	76.6	78.18	74.57	77.73	81.14	78.61	2602	2635	2469	2635	2792	2669	70.99	66.34	2344.67	2255.67
57553	MICAL3	18.46	18.21	18.31	16.93	17.77	16.97	2982.47	2861.81	2804.85	2599.7	2822.37	2667.69	17.6733	17.7867	2733.42	2776
3422	IDI1	42.72	48.89	49.56	73.37	68.84	70.19	1686.36	1900.87	1924.18	2789.15	2658.58	2667.41	84.8	108.807	3189	4135.65
10425	ARIH2	32.8	33.6	34.2	35.8	36.32	34.21	2521.44	2613.5	2632.11	2774.75	2803.26	2666.2	32.57	32.25	2517.26	2535.44
91304	TMEM259	48.89	47.71	50.1	59.54	58.23	54.14	2373.87	2326.91	2393.85	2843.86	2819.91	2664.92	47.2067	49.6733	2228.54	2436.88
112939	NACC1	30.03	31.7	30.38	30.7	31.79	32.23	2476.61	2593.91	2433	2528	2633	2663.82	29.4767	30.8467	2360.94	2563.96
51747	LUC7L3	72.52	76.65	88.91	47.28	47.62	46.25	4163	4383	5130.67	2651.78	2732.79	2660.29	88.6167	72.4233	5122.33	3996.22
51280	GOLM1	45.71	48.77	42.71	49.08	48.8	47.11	2571.76	2723.2	2335.58	2761.39	2761.81	2658.78	41.0433	43.8033	2243.55	2486.48
2200	FBN1	22.86	22.55	18.15	11.68	11.92	12.32	4917	4813	3794	2512	2578	2658	20.7967	15.4567	4346.67	3355
23204	ARL6IP1	162.75	170.94	179.33	58.31	57.41	60.54	7114	7400	7630	2552	2519	2658	157.603	52.9867	6696.67	2339.67
4061	LY6E	164.53	162.88	153.71	124.32	126.66	126.13	3455	3394	3138	2610	2674	2656	155.307	111.067	3168.67	2352.67
6165	RPL35A	315.22	330.5	412.16	333.39	329.42	324.76	2570	2677	3264	2714	2697	2655	356.41	305.2	2815.67	2507.67
6613	SUMO2	147.02	155.07	170.11	156.07	137.19	139.38	2792	2923.13	3139.57	2963.99	2620.59	2654.44	160.09	125.483	2954.34	2403.32
12125	Bim	15.99	15.98	16.23	22.67	23.96	24.28	1757.06	1737.26	1705	2477	2635	2654.05	15.72	22.2867	1674.67	2458.55
153830	RNF145	44.44	47.53	44.51	38.28	41.22	40.97	2887	3053	2825	2509	2698	2654	30.25	29.6467	1893.67	1953
10137	RBM12	17.31	18.71	17.47	20.42	19.33	21.54	2124.2	2276.34	2084.02	2503.26	2380.85	2650.9	17.1033	18.06	2039.07	2232.54
65059	RAPH1	11.71	10.41	11.32	13.42	14.52	15.78	1933.9	1750.76	1848.48	2292.56	2398.67	2649.41	11.3067	13.0633	1840.16	2175.99
2319	FLOT2	105.08	101.48	105.98	56.42	56.53	55.63	5001	4794	4919	2689	2717	2649	100.42	52.6533	4641.33	2525.33
9927	MFN2	32.7	32.33	31.36	32.07	31.77	31.47	2737	2690	2560	2683	2684	2646	30.2	30.2067	2458.33	2549.33
11183	MAP4K5	25.71	26.96	26.81	30.8	30.8	33.22	2039.22	2115.17	2062.18	2454	2451.16	2645.74	29.8767	30.3867	2301.47	2438.33
8204	NRIP1	10.01	10.88	10.65	16.58	15.68	19.13	1411	1502	1438	2301	2195	2644	11.4733	17.1433	1542.67	2398.33
9900	SV2A	50.56	48.16	48.58	39.01	37.51	38.65	3404	3229	3130	2661	2629	2642	57.58	62.3167	3734	4305.67
81857	MED25	51.12	56.05	52.82	54.06	52.4	51	2632.25	2854.63	2684.53	2774.43	2759.48	2641.03	51.19	51.4567	2569.48	2637.96
10342	TFG	68.09	70.35	66.06	77.79	77.29	80.65	2213	2259	2099	2541	2552	2641	67.1267	76.47	2121	2519.33
8985	PLOD3	52.84	50.76	46.67	53.19	54.91	48.48	2866	2733	2461	2885	2996	2638	45.5333	49.2033	2400.67	2692.33
5885	RAD21	57.02	58.68	57.33	40.01	37.36	38.36	3906	3990	3818	2741	2574	2636	57.9733	35.0867	3859.67	2425.33
2801	GOLGA2	32.86	31.94	32.23	32.28	32.43	33.67	2562.03	2476.48	2450.93	2513.87	2550.01	2634.01	31.28	32.58	2376.74	2566.23
23089	PEG10	21.34	20.58	19.23	18.92	17.78	21.62	2592	2480	2270	2298	2172	2633	27.4033	27.0233	3234	3311
3020	H3F3A	195.8	203.6	202.77	157.37	138.8	138.75	3704	3823	3728.99	2977	2641	2633	188.433	128.75	3464.67	2457.33
54892	NCAPG2	42.7	44.72	41.75	42.24	41.89	40.08	2762.19	2872.96	2736.26	2746.38	2708.4	2629.33	42.9567	40.4033	2739.76	2635
23396	PIP5K1C	32.13	31.33	31.8	30.22	29.81	29.19	2920	2779	2793	2684	2683	2628	30.3767	29.9667	2668.67	2716.67
9513	FXR2	39.51	37.17	38.59	52.56	53.23	49.93	2072	1912	1970	2750	2799	2624	36.9767	45.0267	1866.67	2382.33
23589	CARHSP1	46.85	46.99	46.78	55.14	51.48	52.06	2376.29	2369.83	2310.57	2770.29	2596.52	2622.68	52.2033	51.7067	2578.33	2620.69
79832	QSER1	10.39	11.19	10.55	13.4	12.44	15.77	1693.02	1804.26	1758.29	2243.11	2074.65	2621.81	10.88	13.6233	1793.51	2236.65
23005	MAPKBP1	14.84	15.35	16.1	22.71	23.85	22.41	1745.03	1792.09	1829.84	2663.46	2824.55	2619.46	15.9567	23.6567	1791.29	2794.58
3836	KPNA1	23.98	26.07	24.87	25.66	24.56	25.27	2448.94	2624.72	2525.11	2670.56	2541.98	2618.55	26.1967	24.02	2614.09	2494.83
29	ABR	45.59	44.23	42.45	27.24	27.61	27.58	4357	4186	3924	2579	2617	2618	40.65	28.1667	3753.67	2703.33
10460	TACC3	75.28	78.91	82.91	55.28	53.46	53.81	3822	3783	3826	2742	2579	2616	71.08	49.6967	3328	2480
8829	NRP1	42.3	37.61	32.74	26.99	28.58	28.26	3488	3380	2900	2359	2540	2615	31.6733	29.3133	2750.67	2485.33
57466	SCAF4	29.21	28.75	26.75	31.89	32.35	34.03	2271	2200	2031	2437	2481	2615	29.0833	32.0733	2184.33	2475
51100	SH3GLB1	21.81	23.64	21.45	23.43	24.48	24.4	2318.45	2477.17	2345.11	2467.19	2415.83	2613.57	23.8767	24.4867	2520.68	2516.54
23306	NEMP1	25.86	25.68	25.35	25.34	25.64	25.89	2601	2578	2487	2551	2584	2613	25.9367	21.6667	2543.33	2213.67
2673	GFPT1	18.06	18.47	17.86	26.55	24.27	27.83	1555.33	1604.35	1581.89	2432.92	2266.79	2612.74	17.9033	24.0567	1600.67	2187.43
10059	DNM1L	30.04	31.47	30.35	32.81	31.7	33.04	2382.26	2454.59	2328.08	2559.71	2514.8	2612.37	31.95	31.8567	2446.14	2522.75
22818	COPZ1	93.81	96.4	96.23	72.98	69.53	72	3358.37	3447.29	3396.7	2655.65	2529.04	2611.86	88.02	65.7833	3107.88	2413.81
56262	LRRC8A	20.28	18.81	17.17	35.07	34.73	33.6	1577	1453	1293	2715	2720	2611	17.33	35.0667	1307.33	2748.33
51479	ANKFY1	24.21	23.57	22.96	19.74	19.98	19.71	3204	3066	2940	2569	2684	2610	22.5667	19.0567	2909.67	2558
5585	PKN1	46.06	45.26	44.68	48.03	49.35	47.07	2534	2484	2397	2653	2729	2605	41.98	42.8233	2242.33	2373.33
55968	NSFL1C	48.57	48.41	48.87	46.75	47.89	48.34	2614	2576	2563	2522	2603	2603	49.18	46.47	2563.33	2520
4090	SMAD5	15.02	16.24	15.83	19.75	18.13	20.48	1898.4	2048.14	1950.16	2493.37	2306.97	2602.14	17.3033	19.86	2128.35	2523.02
23176	2021-09-08	41.19	40.98	41.34	31.32	33.61	31.03	3416.83	3358	3335	2638	2840	2601	38.9633	30.4733	3166.67	2617
57045	TWSG1	36.92	41.04	38.06	38.27	33.41	37.73	2533	2795	2539	2626	2306	2597	37.0467	31.5833	2470.33	2186.67
156	GRK2	41.08	39.74	42.03	43.94	41.91	43.36	2476	2396	2479	2672	2524	2596	41.6467	42.51	2405	2537
3978	LIG1	46.26	41.76	42.11	42.18	42.64	43.47	2717	2467	2445	2480	2548	2596	42.7533	44.6367	2494.67	2664.33
3241	HPCAL1	107.28	107.91	109.19	84.48	89.24	79.81	3476	3477	3450	2742	2922	2595	103.707	90.5967	3268	2980.67
58190	CTDSP1	53.84	56.06	51.47	57.69	55.03	54.39	2544.16	2640	2374.41	2746.87	2630.34	2594.65	53.7867	54.3667	2474.27	2601
144097	SPINDOC	63.43	63.08	64.49	71.53	69.29	69.99	2329	2308	2319	2646	2580	2594	60.5467	69.54	2180.33	2600
752	FMNL1	43.65	43.1	42.61	31.3	33.59	33.11	3568	3480	3422	2461	2620	2593	41.1867	31.7867	3350.33	2554.67
9493	KIF23	80.98	80.81	83.76	47.56	45.45	45.98	4677	4640	4552	2712	2548	2592	74.88	42.5	4176.67	2474
60626	RIC8A	30.68	29.17	31.09	40.08	42.73	39.6	2004.64	1891.38	1973.93	2617.08	2812.21	2589.71	30.2667	41.2933	1918.61	2721.05
10105	PPIF	38.23	41.01	39.37	65.79	66	64.5	1532	1629.8	1533.1	2633.78	2659.08	2589.57	37.42	56.6133	1455.3	2287.66
11237	RNF24	19.84	18.08	17.97	22.49	24.81	23.32	2317.21	2217.06	2091.7	2470.74	2671.9	2587.06	17.7933	22.5067	2066.33	2334.4
2739	GLO1	58.86	60.71	58.69	69.29	66.91	69.53	2183	2235	2116	2570	2496	2587	62.8133	63.63	2264	2381
2873	GPS1	74.21	69.05	73.26	76.16	77.21	72.16	2651.39	2434.48	2540.29	2734.53	2775.32	2586.42	68.17	73.3367	2359.75	2654.98
7328	UBE2H	25.9	25.49	26.05	27.42	28.28	27.34	2446	2391	2380	2590	2689	2585	26.53	30.8567	2415	2941.67
10946	SF3A3	43.97	46.6	45.08	50.14	50.29	49.5	2289.46	2410.94	2284.39	2613.48	2633.63	2584.82	43.0867	46.5767	2181.25	2449.11
5099	PCDH7	7.1	7.48	5.97	16.89	17.16	19.37	924	977	761	2338	2320	2583	7.37	16.96	916.667	2276
8021	NUP214	21.18	19.42	17.37	15.99	17.42	18.61	2947	2679	2354	2229	2443	2583	19.2733	17.5367	2593.67	2457.33
328	APEX1	97.25	90.7	92.16	98.62	94.66	92.64	2703	2501	2484	2729	2643	2583	92.95	90.5967	2508.67	2544.33
7706	TRIM25	22.4	20.99	20.98	23.47	28.65	24.45	2358	2194	2147	2471	3034	2582	20.8533	21.6867	2133.67	2303.33
6449	SGTA	56.82	55.35	55.61	60.66	64.54	61.17	2389	2309	2273	2556	2732	2581	51.52	60.9333	2108.67	2587.33
2067	ERCC1	68.4	64.83	64.33	73.84	75.86	72.02	2243.66	2210.78	2167.88	2600.6	2766.21	2579.62	62.3533	72.52	2000	2587.34
9100	USP10	43.04	40.07	37.95	43.13	44.28	41.6	2654	2457	2279	2663	2749	2576	39.2333	44.5633	2355.33	2776.33
5297	PI4KA	37.38	37.49	38.74	26.73	27.67	25.66	3956	3940	3804	2710	2842	2571	37.11	27.7467	3753.67	2899
4928	NUP98	21.87	20.66	21.71	21.16	21.22	21.23	2694	2482	2561	2551	2585	2570	20.4067	20.2033	2417.67	2468.67
4097	MAFG	14.81	14.81	16.28	29.19	26.86	27.74	1367	1358	1461	2696	2494	2569	15.58	26.82	1399	2497
84516	DCTN5	19.96	20.3	20.03	18.06	17.73	18.51	2752.11	2762.98	2680.05	2476.41	2442.77	2567.47	20.1233	18.5133	2696.95	2566.64
10587	TXNRD2	42.33	44.1	50.3	61.39	59.07	54.34	2247.19	2236.9	2484.6	2805.54	2721.21	2566.54	45.6133	59.8967	2269.92	2813.46
22862	FNDC3A	18.6	20.24	20.74	22.47	22.46	23.18	2047	2208	2210	2498	2526	2566	22.7367	22.0033	2445	2447
9445	ITM2B	111.95	117.01	108.59	78.24	75.71	74.57	3840	3984	3621	2684	2612	2566	109.393	67.7733	3647	2346
8455	ATRN	22.55	21.72	19.87	17.94	19.54	19.21	3109.8	2954.69	2620.05	2303.75	2506.62	2564.68	21.35	19.2767	2834.39	2522.23
2182	ACSL4	17.21	19.36	18.67	27.12	25.33	27.56	1590.54	1780.16	1689.44	2513.86	2351.84	2563.74	23.4767	31.3667	2115.11	2916.86
55723	ASF1B	60.4	58.82	58.61	84.14	79.2	81.64	1888	1825	1781	2630	2490	2560	60.26	71.44	1830.67	2253
5595	MAPK3	81.32	80.42	80.01	73.64	75.76	75.05	2773	2717	2649	2496	2588	2559	81.1367	74.7267	2687.33	2565.33
80139	ZNF703	48.03	43.58	49.74	41.21	41.93	41.71	2935	2643	2955	2518	2577	2557	46.2667	40.7367	2747.67	2511
8664	EIF3D	65.45	63.88	66.11	76.7	75.55	72.79	2279	2227	2242	2654	2640	2553	62.2867	69.48	2118	2441
2889	RAPGEF1	22.03	21.37	19.98	22.35	23.1	22.58	2443	2368	2178.78	2491.95	2559.07	2552.86	21.4667	23.61	2324.79	2664.16
1933	EEF1B2	157.22	160.01	177.85	176.73	176.13	161.17	2473	2500	2714	2803	2784	2552	161.337	161.87	2465.67	2577.67
10204	NUTF2	50.81	50.24	49.64	67.79	63.34	59.78	2161.95	2122.94	2053.93	2892.97	2722.78	2551	50.63	57.14	2092.55	2460.1
57514	ARHGAP31	7.4	7.36	7.06	18.91	20.93	21.01	899.87	889.4	826.92	2282.74	2540.18	2549.6	7.77667	21.74	916.23	2648.58
4245	MGAT1	60.53	57.64	57.1	51.13	52.49	49.72	3117	2950	2855	2610	2698	2549	56.3167	50.93	2827	2631.67
208	AKT2	42.73	40.26	42.56	33.35	35.41	33.34	3272.38	3095.24	3267.53	2534.62	2613.18	2548.24	37.5833	34.7733	2973.85	2655.97
4282	MIF	280.82	273.86	306.72	280.6	289.67	262.52	2717	2630	2885	2715	2819	2548	289	273.02	2718	2664.67
9663	LPIN2	26.57	24.59	23.89	23.47	23.91	23.26	2873	2689	2604	2522	2579	2546	27.1433	28.18	2958.67	3027.33
8894	EIF2S2	57.9	61.28	64.11	87.63	89.29	77.32	1937	2013	2072	2901	2935	2546	57.91	76.3133	1863.33	2537.33
7716	VEZF1	30.39	31.55	32.15	28.22	28.61	29.91	2581	2660	2657	2398.76	2441.64	2545	33.0267	26	2725.2	2228.5
3014	H2AFX	223.05	228.69	220.98	95.25	93.04	88.25	6408.55	6521.69	6172.27	2736.82	2688.66	2543.64	199.17	87.3533	5562.13	2531.93
23230	VPS13A	9.14	10.23	9.34	8.76	8.2	10.95	2112	2390	2162	2025	1920	2543	11.1467	10.1567	2552.33	2369.33
162	AP1B1	44.9	43.66	41.26	33.6	33.42	33.37	3413	3290	3046	2551	2552	2543	38.51	33.15	2841	2540.67
64061	TSPYL2	31.96	30.8	36.36	49.76	48.96	48.78	1671	1598	1870	2591	2561	2543	39.6067	49.5367	2014.67	2604.33
6482	ST3GAL1	4.33	3.84	4.57	20.69	20.72	20.19	549.9	482.26	560.11	2606.45	2614.75	2541.12	4.59	17.3167	563.31	2194.97
56946	EMSY	20.19	19.93	18.73	19.05	19.17	19.95	2566	2506	2310	2420	2446	2540	19.88	20.1433	2452	2582
51107	APH1A	76.26	73.83	77.93	62.57	63.41	63.47	3060.01	2929.55	3018.27	2480.95	2536.9	2539.76	72.5933	56.6	2823.82	2281.81
79188	TMEM43	53.85	54.43	48.12	41.86	43.74	41.33	3294	3311	2862	2566	2694	2539	50.2	46.17	2986	2851
6731	SRP72	37.18	40.53	39.53	39.72	38.63	37.7	2525	2658	2546	2662	2589	2538	40.3567	37.48	2612	2475.33
6009	RHEB	60.84	64.2	65.82	72	70.52	67.16	2291	2399	2408	2710	2671	2536	64.2133	61.5933	2350	2338.67
84232	MAF1	87.48	86.13	90.44	85.2	85.69	80.41	2783	2729	2805	2708	2735	2536	88.2767	82.7533	2731	2637.33
4363	ABCC1	19.88	19.56	17.42	21.5	21.72	22.8	2229.3	2174.01	1892.79	2421.12	2461.42	2535.27	18.2967	23.0667	1975.89	2608.11
7586	ZKSCAN1	16.27	15.36	16.8	13.24	12.89	14.82	2787.87	2669.77	2830.64	2313.25	2296.45	2532.84	16.67	12.8967	2790.43	2263.73
439921	MXRA7	89.54	93.66	90.91	66.35	67.48	66.31	3391.36	3576.58	3381.15	2519.96	2584	2531.47	92.1033	68.99	3446.59	2648.67
2064	ERBB2	48.96	48.36	42.81	30.17	29.63	29.76	4157.93	4072.86	3554.47	2569.54	2528.86	2530.13	43.37	29.9867	3582.28	2560.2
140901	STK35	14.5	13.89	15.05	21.87	21.37	21.18	1749.4	1653.21	1763.49	2603.03	2560	2530.08	13.98	20.89	1640.3	2506.05
1012	CDH13	47.98	46.67	39.34	40.49	40.6	38.14	3251	3103	2552	2651	2746	2530	42.88	43.14	2760	2880.67
56172	ANKH	30.11	30.72	28.35	35.08	36.91	37.21	2053.59	2060.73	1999.31	2353.13	2474.65	2529.89	30.2667	33.08	2029.61	2302.46
3066	HDAC2	49.35	51.44	50	58.32	53.15	53.2	2283.82	2376.42	2304.26	2735.66	2494.34	2529.24	48.08	53.36	2197.91	2549.72
8202	NCOA3	18.85	18.5	19.23	15.66	15.7	17.17	2766.49	2694.08	2743.01	2297.35	2317.27	2528.89	20.2967	19.0533	2895.01	2821.34
1523	CUX1	37.42	37.53	35.83	23.17	25.17	23.91	3331	3269	3096	2305	2537	2525	33.87	23.7767	3004	2456.67
81628	TSC22D4	48.24	48.17	45.94	59.2	59.49	58.15	2088	2069	1933	2560	2589	2525	48.4433	60.1067	2037.33	2624.67
8451	CUL4A	39.35	38.14	42.29	41.03	40.49	38.44	2467.81	2526.92	2597.13	2586.36	2570.48	2523.46	40.67	40.87	2533.4	2622.28
22820	COPG1	63.5	60.37	56.54	46.82	46	45.29	3538	3354	3056	2603	2580	2522	58.8967	47.9833	3192.33	2692
64859	NABP1	8.66	8.11	8.38	38.04	42.54	37.99	544	508.88	517.18	2498.89	2825.56	2520.98	10.27	36.2967	618.723	2365.75
3800	KIF5C	10.8	11.16	10	19.05	20.29	20.74	1316.23	1331.22	1186.96	2316.23	2462.29	2520.3	11.0367	19.9867	1304.93	2414.76
91607	SLFN11	36.75	36.8	35.98	28.53	25.28	26.85	3444.72	3421.23	3265.04	2666.68	2373.31	2520	39.2933	26.75	3572.18	2528.7
11056	DDX52	16.39	15.88	17	19.87	18.61	21.23	1942.72	1858.95	1953.44	2348.93	2215.74	2518.06	16.6133	18.7233	1907.46	2230.69
9261	MAPKAPK2	39.51	38.23	37.72	41.5	42.94	45.1	2194	2098	2028.01	2336.02	2403.82	2518.02	38.0067	42.7467	2049.67	2412.67
29766	TMOD3	21.13	22.44	22.15	28.92	26.79	29.89	1782.49	1874.93	1820.11	2444.79	2264.79	2516.21	23.3933	29.4367	1912.09	2502.42
90850	ZNF598	26.42	24.68	25.68	42.33	43.12	40.8	1624	1506	1535	2602	2666	2516	25.0267	37.7067	1495.33	2338
9112	MTA1	52.22	50.43	54.61	50.1	52.51	49.84	2653	2536	2688	2513	2649	2515	50.85	50.1167	2517.33	2547
4771	NF2	15.81	17.11	17.96	25.81	25.25	24.51	1622.08	1701.48	1815.34	2667.94	2556.39	2514.8	17.6267	26.9467	1739.53	2673.88
6173	RPL36A	169.97	160.67	199.63	165.01	154.72	154.81	2725.44	2559.95	3138.45	2663.47	2510.87	2514.14	172.497	154.92	2686.11	2521.58
5211	PFKL	56.4	52.5	57.08	47.55	47.2	46.65	3026	2790	2969	2551	2556	2514	53.7033	49.9	2797	2707.33
25923	ATL3	14.49	14.8	16.98	17.89	17.71	19.24	1881.11	1915.86	2154.86	2334.83	2330.19	2512.9	17.29	15.6033	2194.53	2059.24
58508	KMT2C	8	7.68	7.69	7.61	7.97	8.8	2287.28	2188.15	2121.14	2159.62	2239.14	2512.68	8.61	8.63667	2368.14	2494.45
440275	EIF2AK4	24.04	22.86	23.69	24.52	25	24.67	2440.46	2302.98	2337.55	2487.35	2551.03	2509.51	22.9433	26.5433	2266.09	2716.95
11130	ZWINT	90.24	87.51	96.69	81.46	82.91	81.67	2728	2633	2832	2458	2528	2506	92.27	72.7467	2699.67	2246
84991	RBM17	32.02	33.3	33.2	39.2	41.11	40.81	1953	2016	1968	2401	2533	2505	32.19	37.5033	1909	2315.67
6777	STAT5B	28.83	27.79	27.7	27.21	26.7	26.97	2638.91	2527.61	2466.19	2513.51	2486.01	2499.92	27.02	27.9567	2410.19	2588.05
8189	SYMPK	39.93	38.65	36.71	31.93	33.74	33.02	3017.4	2898.75	2686.37	2407.2	2556.28	2497.54	35.9433	33.0067	2636.12	2513.41
4059	BCAM	54.4	54.78	52.88	49.41	44.98	45.94	2847	2901	2745	2714	2414	2497	48.1233	43.1367	2476	2304.67
11143	KAT7	42.26	42.1	40.67	37.77	38	39.73	2762	2707	2490	2361	2388	2494	43.9767	37.18	2705.33	2393.33
6233	RPS27A	137.15	144	162.62	158.54	165.09	156.13	2188.81	2273.99	2517.77	2531.97	2646.92	2493.92	141.66	139.4	2196.59	2237.64
8675	STX16	30.32	31.54	34.01	29.19	30.83	28.16	2686.16	2782.23	2930.14	2573.91	2715.03	2490.41	34.7733	29.9067	2998.3	2690.72
8880	FUBP1	41.16	42.13	42.3	53.56	48.73	48.55	2194.7	2288.02	2311.87	2766.59	2488	2489.08	41.0467	49.12	2342.89	2684.56
60481	ELOVL5	42.43	42.76	41.11	48.84	45.09	48.2	2194	2225	2068	2535	2323	2489	50.3733	50.4767	2534.33	2603
57580	PREX1	12.22	11.9	11.62	20.95	23.06	20.78	1487	1405	1287	2465	2737	2486	11.32	17.8233	1266.33	2167.67
4001	LMNB1	67.42	70.95	66.3	48.87	43.88	45.14	3854	3948	3626	2645	2438	2486	69.57	43.3567	3706	2452
4677	NARS	40.4	42.08	42.2	54.71	50.41	49.37	2036	2117	2071	2758	2568	2484	40.9567	44.5133	2007.33	2273
81631	MAP1LC3B	33.98	34.76	36.41	64.67	62.46	59.59	1411.42	1432.9	1470.15	2685.86	2609.42	2482.91	33.5167	48.76	1352.8	2042.81
23076	RRP1B	21.44	20.95	20.2	25.95	25.44	26.56	1997	1937	1830	2418	2384	2482	19.6	23.3833	1774.67	2198
25824	PRDX5	239.43	221.01	248.91	200.66	194.8	177.28	3262	2975	3363	2858	2769	2481	252.35	201.077	3398	2800
94239	H2AFV	55.72	59.5	66.33	55.83	46.85	53.42	2517.23	2717.06	2947.99	2603.38	2167.57	2479.1	61.5233	45.5433	2745.36	2111.67
5534	PPP3R1	24.28	27.23	26.23	42.41	41.22	45.04	1332	1483	1399	2327	2275	2479	27.8467	36.23	1485	2006
51253	MRPL37	101.41	98.63	97.71	89.67	95.39	92.14	2714.33	2619.38	2545.63	2405.7	2578.57	2476.44	95.0933	87.9433	2473.38	2374.29
9656	MDC1	27.99	27.47	27.67	18.31	19.23	19.86	3462.04	3352	3325	2306	2413	2476	26.14	19.0867	3145.32	2401.33
57488	ESYT2	25.01	24.56	24.59	21.82	22.3	22.59	2653.13	2599.33	2579.47	2415.07	2436.34	2475.05	25.12	22.3667	2622.87	2457.15
1785	DNM2	49.05	45.09	47.89	38.43	40.2	36.95	3275	2987.99	3108.99	2568	2700	2475	45.9133	42.27	2979.66	2847.33
54776	PPP1R12C	39.85	42.83	46.3	49.63	48.73	45.81	2146	2290	2424	2675	2639	2474	41.6533	48.8333	2179	2652
140609	NEK7	21.25	24.09	24.36	31.14	31.76	32.74	1588	1797	1771	2342	2400	2473	28.1533	33.3833	2042	2531
4849	CNOT3	55.84	55.44	55.59	49.77	49.55	47.12	2927.62	2871.59	2824.36	2603.49	2620.07	2472.32	52.3167	45.94	2670.45	2431.17
3839	KPNA3	23.83	24.41	23.37	32.39	28.49	31.32	1889	1911	1793	2573	2267	2472	25.8567	29.5933	1982.33	2361.67
56970	ATXN7L3	35.16	35.6	34.06	35.91	36.55	35.63	2420.54	2429.69	2279.26	2486.52	2528.33	2471.57	33.2767	36.02	2233.67	2497.99
64857	PLEKHG2	17.74	17.6	18.34	16.83	17.11	17.56	2501.75	2455.09	2500.92	2328.55	2440.74	2471.37	17.4533	17.34	2350.27	2464.07
10927	SPIN1	31.92	34.82	35.69	27.56	27.3	29.68	2649.03	2868	2879	2287	2279.02	2471	36.79	27.75	2967.01	2323.68
259282	BOD1L1	11.35	12	11.18	11.04	10.85	12.89	2212	2307	2102	2154	2087	2470	11.96	11.6733	2226	2258
4241	MELTF	30.57	28.63	30.01	39.87	38.31	39.33	1927	1805	1863.02	2476.02	2421.96	2467.04	27.2433	35.1467	1676.34	2221.58
55689	YEATS2	19.35	18.84	19.21	21.17	21.83	21.12	2248.05	2153.32	2165.49	2469.06	2563.72	2466.81	18.79	22.2933	2116.55	2607.07
6249	CLIP1	20.41	22.21	20.62	19.77	21.5	23.12	2166	2342	2127	2094	2299	2466	21.3867	20.9767	2203.67	2250.67
10664	CTCF	28.7	30.05	30.59	37.01	35.29	38.08	1922	1910.21	1955	2422	2306	2465	29.6433	34.3533	1889.08	2275.75
23513	SCRIB	27.91	28.09	27.53	26.79	25.9	25.96	2640	2635	2530	2531	2466	2463	25.88	24.6867	2377.33	2353.67
8314	BAP1	42.18	42.88	44	36.22	36.32	37.11	2804	2821	2838	2411	2406	2462	41.9367	34.5667	2709.33	2312
9853	RUSC2	9.28	9.08	9.23	26.03	26.71	25.04	888.96	853.93	802	2408.9	2494.95	2460.92	9.96333	23.7267	892.623	2275.62
56938	ARNTL2	13.67	14.04	13.29	19.3	18.26	19.4	1724.39	1772.89	1628.48	2420.9	2303.06	2460.84	13.8333	17.2367	1696.32	2186.99
57515	SERINC1	40.6	43.07	43.02	44.75	42.85	41.99	2370.86	2496.28	2442.35	2613.44	2516.52	2459.61	46.35	39.08	2630.44	2302.44
1845	DUSP3	30.12	30.47	29.26	34.76	35.03	32.52	2270	2279	2144	2620	2655	2459	29.8233	34.45	2184.33	2618.67
3074	HEXB	71.17	67.07	65.17	74.42	76.96	70.8	2455.24	2296.2	2188.79	2575.81	2677.92	2458.97	64.4	65.4367	2160.15	2287.93
359845	RFLNB	23.46	22.56	22.77	38.13	37.8	37.05	1551.8	1480.73	1464.2	2521.94	2515	2458.23	21.7	37.7567	1394.85	2519.31
51307	FAM53C	31.05	31.75	31.92	31.54	32.41	32.01	2416.89	2440.86	2381.93	2434.87	2500.98	2457.88	30.89	30.9967	2310.79	2426.65
9672	SDC3	44.03	43.14	40.18	25.99	25.68	26.79	4045	3932	3590	2378	2364	2456	37.39	25.7133	3324.67	2371
400818	NBPF9	28.65	27.93	30.66	27.84	30.74	27.97	2500.73	2422.89	2608.54	2405.98	2674.17	2455.39	33.3533	29.74	2826.59	2630.85
23358	USP24	17.14	16.47	17.45	12.66	12.45	13.67	3077	2925	2989	2263	2208	2455	18.4267	13.5733	3182.67	2447.67
9640	ZNF592	16.28	15.94	15.79	16.56	16.99	17.2	2312	2231.96	2171.09	2355	2429	2454	15.5167	16.6033	2140.64	2383.33
81688	C6orf62	55.55	57.18	55.56	47.04	46.26	47.92	2885.94	2927.89	2767.6	2389.34	2385.88	2452.08	60.66	46.55	3021.02	2424
369	ARAF	72.46	72.71	69.92	56.65	53.68	53.53	3301.4	3267.67	3083.09	2546.94	2471.79	2451.05	67.7833	50.8033	2952.8	2335.08
7156	TOP3A	16.99	16.24	16.32	19.18	20.27	18.79	2198.01	2064.14	2060.82	2475.57	2611.01	2449.73	16.3367	18.7533	2061.38	2419.74
9391	CIAO1	29.31	31.41	32.22	34.89	33.22	32.79	2178.01	2314.78	2329.29	2592.97	2482.71	2445.03	30.34	30.76	2191.16	2304.27
54976	C20orf27	90.41	86.49	84.45	104.19	104.22	103.54	2127	2025	1935	2455	2460	2443	77.5633	96.97	1772.67	2303.33
9968	MED12	25.11	22.64	23.03	17.98	19.47	19.04	3211.37	2874.15	2863.61	2299.25	2504.35	2442.08	23.4867	21	2919.18	2709.24
92689	FAM114A1	33.48	35.58	32.19	34.65	35.6	35.93	2335.03	2433.57	2155.94	2376.14	2412.72	2442.03	33.9067	35.9667	2269.96	2455.55
23063	WAPL	18.97	20.31	20.33	19.19	19.4	21.14	2186	2327	2279	2209	2244	2442	21.0933	19.3867	2364	2253.67
26001	RNF167	91.46	87.85	90.57	81.62	72.61	76.5	2927.17	2796.73	2812.68	2604.52	2358.74	2440.91	86.41	66.9633	2682	2162.81
7005	TEAD3	44.78	43.29	43.21	45.26	46.9	44.64	2440.6	2341.79	2289.21	2466.74	2570.76	2440.87	43.1733	47.3033	2286.83	2600.99
55661	DDX27	49.82	48.92	50.39	50.05	50.97	49.35	2454	2387	2414	2462	2528	2439	48.2733	50.52	2305.33	2508
6654	SOS1	18.22	20.24	19.3	18.04	17.28	18.88	2307	2527	2408	2254	2177	2438	20.67	18.45	2592	2353.67
51449	PCYOX1	25.41	25.78	25.58	24.15	24.06	24.66	2503.44	2520.62	2449.55	2379.53	2384.45	2437.11	26.62	25.8967	2548.64	2573.75
64324	NSD1	15.29	15.19	14.97	9.91	10.13	10.93	3467	3317	3104	2188	2294	2436	16.3533	12.42	3451	2734.67
29109	FHOD1	20.84	20.51	20.07	40.84	43.78	40.47	1261	1209	1133	2428	2590	2436	19.9867	42.0933	1174.33	2592.67
57666	FBRSL1	21.84	21.44	23.54	29.43	29.96	29.59	1792.49	1802.89	1908.08	2449.08	2461.53	2435.97	21.7567	27.3067	1770.51	2286.84
3619	INCENP	49.36	44.99	45.69	25.84	27.62	27.3	4268.62	3924.59	3925.23	2296.39	2440.72	2434.83	42.5633	26.8333	3659.73	2346.88
58986	TMEM8A	31.59	32.83	33.05	37.32	35.56	36.3	2112	2177	2149	2496	2390	2434	31.54	32.6633	2049.33	2202
22826	DNAJC8	99.58	103.73	96.36	79.75	80.2	76.09	3175	3283	2987	2543	2572	2434	94.7033	76.3867	2934.67	2457.33
5501	PPP1CC	56.7	61.5	62.68	53.84	51.07	53.61	2560.42	2747.85	2763.28	2434.05	2331.57	2433.87	62.7067	44.87	2759.2	2048.76
9475	ROCK2	14.67	17.06	15.78	13.2	13.23	16.79	2121.14	2464.62	2214.52	1929.42	1925.6	2432.12	17.07	15.0267	2411.72	2183.25
9231	DLG5	22.84	21.38	21.39	19.06	18.97	19.21	2890	2689.52	2570.97	2343.72	2404.23	2431.01	22.0467	19.8667	2654.45	2507.35
80232	WDR26	26.27	24.87	27.55	26.13	23.6	24.32	2388.2	2501.78	2457.74	2421.85	2357	2430.95	24.72	22.37	2464.29	2228.97
23332	CLASP1	19.9	18.49	19.56	16.74	16.29	16.97	2850.68	2617.03	2713.93	2390.13	2348.94	2430.91	20.1733	18.0333	2804.24	2601.88
8030	CCDC6	19.16	19.51	20.13	21.53	21.35	22.68	2047	2069	2090	2300	2294	2430	21.4633	24.7833	2228	2671.33
10370	CITED2	135.78	149.46	133.04	68.26	75.53	69.54	4733	5143	4490	2382	2649	2430	136.293	77.4467	4602	2727
9791	PTDSS1	35.75	33.38	33.15	52.48	55.76	51.93	1666	1544	1502	2446	2614	2428	32.9333	50.6567	1489.67	2381.67
27154	BRPF3	25.61	25.32	25.32	26.17	24.37	26.94	2333	2317	2231	2410	2289	2427	25.14	25.6933	2239	2389.33
8665	EIF3F	97.44	95.26	102.97	115.13	107.84	107.5	2192	2127	2252	2590	2440	2426	105.697	107.347	2311	2436
8106	PABPN1	83.73	85	94.96	65.53	57.12	57.01	3534.15	3583.12	3900.37	2748.78	2526.64	2422.31	88.7867	61.5333	3726.49	2705.99
79627	OGFRL1	9.1	10.63	10.12	13.77	14.08	15.19	1460.41	1692.44	1577.41	2202.98	2264.29	2421.3	12.1633	14.83	1897.09	2394.11
54107	POLE3	48.43	50.93	53.8	63.6	57.31	59.29	1975.35	2060.39	2127.95	2594.03	2347	2420.22	47.8967	56.2867	1897.52	2310.82
6727	SRP14	133.63	137	148.91	124.86	125	118.44	2720.57	2770.45	2947.15	2543.74	2560.96	2419.69	135.393	116.68	2680.11	2397.26
80025	PANK2	30.64	31.96	31.32	45.01	43.56	40.15	2025.91	2016.29	2120.35	2393.72	2380.91	2419.68	35.7533	44.8433	2185.64	2451.46
9444	QKI	25.68	24.86	22.33	20.63	18.05	20.99	2539	2592	2567	2423	2280	2418	25.4967	21.73	2720	2258.67
11343	MGLL	26.16	26.13	23.66	34	35.61	30.54	2062	2050	1805	2671	2821	2418	24.4167	34.9233	1882.67	2765
10564	ARFGEF2	16.37	15.39	16.27	14.12	15.1	15.09	2627	2452	2578	2253	2451	2417	17.7067	14.96	2776.33	2414.33
3084	NRG1	14.4	12.66	13.41	40.55	41.78	38.44	1061.83	1043.04	1024.23	2559.93	2578.46	2416.26	14.94	37.4767	1140.96	2343.39
25798	BRI3	117.4	115.34	118.87	170.29	174.12	155.86	1890.57	1884.06	1916.12	2593.23	2668.19	2415.72	127.01	149.113	1995.43	2316.27
23075	SWAP70	19.7	19.61	19.54	25.28	25.64	27.16	1749.56	1728.07	1682.32	2239.69	2282.83	2415.02	20.9567	26.22	1802.42	2351.35
53635	PTOV1	98.69	93.4	95	81.4	74.62	73.21	3139.89	2965.39	2951	2631.72	2446.58	2414.7	93.9667	81.6267	2925.49	2658.3
54732	TMED9	66.87	67.1	67.44	55.38	55.59	50.84	3163.52	3150.82	3101.66	2620.15	2645.13	2412.59	57.07	46.4633	2623.95	2217.02
3801	KIFC3	28.74	30.18	28.77	40.76	40.68	36.91	1845.07	1929.54	1802.92	2604.9	2621.43	2412.14	29.7367	39.7	1884.55	2594.95
2201	FBN2	20.23	18.92	16.43	11.67	11.81	12.22	3988	3698	3145	2294	2342	2412	17.0733	11.6167	3270	2306
3428	IFI16	38.33	40.54	34.32	48.2	50.43	48.37	1905	1988	1659	2387	2525	2412	37.64	45.7033	1819.33	2291.33
8971	H1FX	265.1	269.75	272.91	88.29	91.67	88.64	7191	7263	7197	2395	2501	2412	261.503	89.46	6895	2448.33
6047	RNF4	36.97	36.4	34.63	45.35	45.65	44.53	1995.97	1945.4	1819.05	2454.39	2478.88	2411.05	33.8767	42.32	1779.01	2302.91
1051	CEBPB	34.46	39.13	35.99	63.14	67.2	62.84	1316.92	1484.23	1336.95	2412.86	2583	2408.8	35.4567	56.6267	1316.91	2183.13
56893	UBQLN4	33.87	33.9	34.07	37.09	38.49	37.38	2160	2155	2137	2348	2423	2406	31.8067	38.7433	1977	2419.33
6612	SUMO3	75.56	76.42	83.33	76.28	74.88	73.37	2469	2478	2647	2492	2462	2405	79.6367	71.38	2528.33	2353.67
54458	PRR13	122.6	133.05	126.25	117.99	114.69	112.28	2620	2820	2623	2520	2464	2405	125.423	105.873	2604	2281.67
54926	UBE2R2	23.7	24.57	24.15	28.28	26.85	29.44	1929	1984	1912	2303	2198	2403	23.87	27.42	1889	2253.67
7374	UNG	49.15	47.62	46.35	63.27	63.83	63.9	1842	1773	1686	2369	2405	2403	48.8167	58.2333	1777.33	2198.67
517	ATP5MC2	287.51	296.04	301.95	216.04	204.65	212.24	3238.01	3300	3298	2441.33	2311	2402	287.577	210.43	3148.42	2391.84
7922	SLC39A7	55.86	59.34	56.64	63.54	58.45	55.95	2435.75	2570.65	2373.59	2698.9	2520.85	2401.75	54.9933	55.19	2316.09	2408.22
8394	PIP5K1A	29.38	29.16	28.72	37.38	36.36	36.01	1944	1905	1839	2446	2415	2400	28.91	34.61	1848.67	2327
4900	NRGN	126.59	126.77	122.59	112.26	107.69	109.99	2754	2738	2593	2442	2356	2400	118.857	98.89	2513.67	2170.67
11078	TRIOBP	40.02	39.73	40.05	24.71	24.32	24.97	3476.72	3442.86	3428.14	2323.96	2310.17	2399.5	40.3367	26.77	3409.76	2399.51
27340	UTP20	10.97	11	10.56	13.67	14.3	14.44	1815.18	1808	1699.4	2262.4	2381.18	2398.68	10.5367	14.7567	1694.97	2464.28
8874	ARHGEF7	28.2	28.3	27.59	26.31	27.77	26.75	2465	2456	2390	2359	2490	2397	28.1533	28.4833	2433.33	2551.67
5119	CHMP1A	44.65	44.8	46.42	61.22	57.37	58.31	1854	1839	1856	2498	2363	2397	44.4533	53.5333	1799	2221
10241	CALCOCO2	33.69	34.58	30.96	36.79	37.07	35.58	2261.99	2309.25	2020.31	2474.74	2502.95	2396.63	32.98	34.5067	2156.35	2337.55
1021	CDK6	8.21	8.74	9.04	9.57	9.98	11.12	1762	1862.4	1893.05	2051.57	2158	2396.16	9.34	10.3933	1947.98	2252.04
4047	LSS	46.69	46	46.63	34.58	32.65	33.1	3383	3331	3319	2487	2393	2396	90.1233	63.8	6370.67	4712.33
51631	LUC7L2	48.79	50.77	49.59	52.18	52.81	48.32	2413.29	2491	2384	2582	2625	2396	49.4633	50.46	2376.58	2513.67
56926	NCLN	31.85	31.59	30.89	36.97	37.33	35.03	2171	2137	2047	2520	2559	2395	28.5233	33.3633	1889.67	2294
2767	GNA11	27.19	28.99	27.21	32.08	30.4	31.49	2061	2181	2005	2431	2317	2394	26.5833	29.3133	1958.33	2241.33
25800	SLC39A6	35.11	35.21	32.03	36.44	36.2	36	2354	2338	2084	2418	2426	2391	33.77	33.88	2191.33	2272.67
79137	RETREG2	44.26	45.03	43.44	36.31	38.47	37.96	2812.37	2857.63	2672.92	2282.68	2414.46	2390	44.4933	36.1833	2716.22	2277.06
10514	MYBBP1A	21.63	20.68	20.11	28.36	32.54	29.78	1732.89	1645.98	1596.95	2289.88	2605.95	2388.91	18.15	31.0967	1407.3	2508.55
3550	IK	81.41	79.18	83.47	78.44	74.04	67.91	2851	2754	2842	2748	2609	2388	78.3967	69.63	2669.67	2462
54870	QRICH1	41.9	41.65	43.6	40.15	40.02	40.39	2458	2445	2497	2351	2355	2387	40.7	37.5767	2327.33	2227.67
11072	DUSP14	43.64	43.04	42.71	93.57	94.28	86.13	1202	1179	1162	2580	2603	2387	45.7967	85.7267	1232	2380.67
26035	GLCE	25.91	27.36	26.72	21.97	21.66	23.91	2524.11	2628.22	2526.46	2222.16	2149.04	2385.4	28.9	23.0333	2690.1	2291.85
84959	UBASH3B	6.81	6.86	7.04	18.57	19.41	18.63	864.34	870.79	875.96	2363.29	2484.8	2384.49	7.30333	19.2567	904.013	2474.96
27032	ATP2C1	26.72	27.9	27.29	34.97	31.61	31.56	1951.78	2045.99	1978.72	2542.35	2352.78	2384.45	31.3667	38.6067	2249.92	2846.09
10211	FLOT1	79.69	77.14	85.07	86.61	84.74	78.01	2430	2322	2495	2649	2609	2383	80.2633	73.2067	2364.33	2226.33
5976	UPF1	22.85	21.1	22.28	24.62	25.99	24.18	2240	2055	2126	2413	2564	2382	21.48	25.71	2048	2543
5605	MAP2K2	82.37	77.26	82.52	75.04	77.17	76.24	2573	2394	2505	2341	2412	2381	79.47	78.2667	2410	2463.67
26523	AGO1	13.89	14.35	14.17	13.59	13.69	14.7	2134.97	2173.31	2199.69	2175.29	2179.12	2379.13	14.7833	13.18	2260.27	2146.03
30000	TNPO2	23.06	22.55	23.67	26.62	26.91	26.04	2099	2036	2096	2430	2471	2379	21.37	24.1967	1882.67	2227
63874	ABHD4	30.52	28.78	29.35	49.58	51.84	50.99	1416	1327	1346	2295	2419	2379	35.2133	56.4833	1593	2641.33
2011	MARK2	31.06	28.7	27.59	29.65	29.64	31.62	2353	2151	2095	2275	2309	2378	28.23	29.07	2102.33	2192.67
10714	POLD3	34.12	32.57	32.16	38.2	35.97	37.58	2023	1980	1911	2391	2284	2378	34.3667	35.3767	2036.67	2212
1843	DUSP1	98.93	116.9	108.91	76.4	70.89	64.63	3627	4254	3882	2801	2614	2377	99.3667	49.8033	3541	1841.67
10574	CCT7	80	79.77	83.74	71.21	74.51	68.37	2736	2729	2822	2492	2605	2377	76.26	67.3967	2560.33	2337.67
5836	PYGL	33.21	35.65	30.59	45.83	46.79	45.8	1721	1834	1541	2370	2437	2376	31.5467	44.92	1588.33	2342.67
4734	NEDD4	14.14	15.06	14.25	19.95	20.06	20.32	1564	1662	1534	2284	2331	2375	17.03	20.7833	1820.67	2430.67
164	AP1G1	19.94	19.32	19.61	18.48	18.47	18.85	2504	2409	2394	2320	2333	2374	20	17.8433	2440.33	2260.33
6647	SOD1	127.2	133.38	149.26	142.18	142.87	138.02	2181	2270	2488	2438	2464	2374	138.707	129.86	2311.33	2246.67
10036	CHAF1A	29.97	29.83	29.06	36.99	38.98	38.3	1860	1838	1752	2286	2417	2373	29.43	36.23	1772.33	2254.67
896	CCND3	45.34	44.02	43.63	66.8	67.01	64.36	1650	1604	1568	2460	2479	2372	42.8	59.48	1531.33	2213.67
6668	SP2	35.13	35.4	33.67	40.03	40.01	40.29	2073.73	2058.73	1948.96	2349.25	2354.6	2370.62	33.72	37.3067	1953.25	2217.83
51727	CMPK1	37.45	42.26	42.03	43.02	39.53	44.26	1999	2239	2181	2294	2122	2370	41.61	37.6433	2158	2027
5796	PTPRK	25.69	24.69	21.74	22.66	22.34	22.89	2378	2377	2183	2351	2223	2369	26.0633	26.7067	2607.33	2614.67
4893	NRAS	25.67	28.86	30.51	27.97	27.04	28.98	2091.97	2334.2	2416.75	2279.37	2216.08	2368.68	28.7067	25.2833	2273.33	2079.04
1522	CTSZ	126.05	121.99	125.85	97.75	89.86	87.44	3403	3269	3303	2639	2440	2368	111.86	82.12	2935	2236.67
1281	COL3A1	118.31	119.23	99.52	22.13	21.49	23.45	11902	11905	9733	2226	2174	2367	111.237	41.3367	10876.3	4195.67
8031	NCOA4	39.27	39.71	40.01	38.38	36.52	36.46	2536	2551	2506	2485	2376	2366	42.77	36.82	2686	2405.67
23245	ASTN2	28.02	30.8	37.91	29.75	32.61	36.98	1783.77	1938.2	2350.38	1891.29	2086.75	2365.68	36.84	32.1567	2282.64	2066.13
64411	ARAP3	23.08	22.03	22.13	25.12	24.91	25.29	2163.2	2009	1985	2313	2339	2362	23.1067	27.99	2067	2597
10766	TOB2	21.47	20.33	18.86	27.99	27.82	27.74	1827	1723	1574	2376	2381	2362	20.88	25.96	1740.33	2219.67
9804	TOMM20	25.22	25.92	26.36	38.52	34.62	38.1	1559	1590	1584	2381	2152	2362	24.9	32.1633	1495.67	2005.67
6160	RPL31	285.47	282.84	354.89	275.58	271.72	264.52	2506	2483	3034	2440	2417	2361	327.047	265.043	2798.67	2367
51582	AZIN1	17.12	19.61	20.13	28.78	27.26	30.33	1316	1511	1504	2248	2144	2360	19.4067	29.73	1459	2339.67
10615	SPAG5	60.79	60.24	59.58	36.87	36.15	33.81	4229	4160	4030	2565	2530	2360	54.6867	33.75	3697.67	2368.67
2288	FKBP4	38.01	37.75	38.68	39.09	38.66	37.29	2414	2358	2372	2486	2440	2360	34.2733	35.7367	2096.94	2270.33
51200	CPA4	92.26	91.9	91.26	46.46	47.42	45.87	4730.75	4675.03	4548.3	2379.75	2445.64	2357.85	81.6667	47.8867	4067.98	2475.77
191	AHCY	69.59	68.23	67.37	62.95	60.73	58.21	2774.5	2723.08	2633.26	2545.5	2446.36	2356.94	68.7067	59.12	2687.15	2390.32
56907	SPIRE1	17.9	16.98	18.7	22.85	23.65	23.82	1778.01	1662.79	1794.41	2252.56	2374.4	2356.93	18.5933	22.6967	1786.47	2252.42
23264	ZC3H7B	42.94	42.18	39.99	23.15	24.52	23.33	4349	4220	3935	2377	2477	2356	40.5367	24.5867	3950.67	2515.33
11054	OGFR	52.47	49.96	51.61	57.89	59.57	52.86	2331	2203	2229	2572	2662	2356	49.8033	51.96	2150.67	2328.67
55252	ASXL2	10.83	10.64	9.57	8.82	9.38	9.92	2560	2499	2194	2085.16	2219.94	2353.01	10.7867	9.48667	2475.33	2263.67
7407	VARS	31.28	27.61	26.96	30.7	32.94	30.23	2417	2152	2058	2374	2569	2353	26.5733	34.16	2001.33	2636.33
23125	CAMTA2	29.34	30.48	31.47	27.58	28.88	28.36	2443.62	2507.59	2535.68	2269.3	2389.24	2352.16	30.3333	25.42	2450.1	2121.23
55720	TSR1	19.71	21.24	20.7	25.39	23.84	26.19	1764.57	1887.27	1802.04	2273.64	2147.13	2352.15	19.5633	23.5733	1702.28	2129.68
1175	AP2S1	144.24	148.22	142.67	161.34	155.4	146.96	2264	2338	2200	2594	2505	2352	142.27	147.39	2195.33	2357.33
26994	RNF11	38.3	40.8	38.11	43.63	42.55	41.83	2146	2269	2076	2445	2398	2351	38.3633	41.0567	2089	2321.66
83892	KCTD10	28.03	28.26	28.4	31.22	31.03	30.82	2132.9	2135.12	2100.78	2376	2375.81	2350.51	25.7667	29.5867	1906.07	2271.33
10919	EHMT2	34.95	32.6	33.56	32.82	32.52	31.99	2542.77	2360.15	2376.09	2399.76	2397.14	2349.48	33.8367	32.9267	2398.96	2444.91
79172	CENPO	27.76	28.25	29.83	31.41	30.5	30.96	2161.57	2116.43	2218.85	2450.8	2360.68	2344.04	27.29	30.99	2098.02	2431.06
27102	EIF2AK1	51.71	52.22	53.8	42.86	39.72	39.84	2980.04	2977.94	3043.85	2505.13	2349.17	2343.19	51.71	42.2633	2924.01	2469.54
7182	NR2C2	15.15	15.16	15.6	14.37	14.74	15.07	2349.34	2333.53	2353.47	2223.49	2294.92	2342.98	16.4933	15.5067	2483.71	2423.02
404734	ANKHD1-EIF4EBP3	12.65	13.24	12.79	14.48	13.24	15.22	1939.62	2015.48	1906.32	2220.25	2042.66	2341.66	14.55	14.5433	2168.11	2250.81
63922	CHTF18	39.44	39.75	44.51	53.67	51.26	47.36	1951	1972	2111	2679	2558	2340	43.02	48.9467	2048.33	2430.33
199953	TMEM201	15.58	15.81	15.45	33.92	33.24	33.34	1110.18	1124.81	1073.42	2377.65	2385.03	2339.84	15.1467	28.9033	1034.88	2069.49
55870	ASH1L	15.51	15.7	17.07	12.17	12.42	12.98	2898.01	2858.01	2781	2139.06	2199	2339.33	16.2033	12.7767	2758.23	2384.37
1656	DDX6	18.16	20.07	20.62	21.65	21.26	23.79	1797	2004	2077	2211	2115	2339	19.8433	20.13	1953	1975
23369	PUM2	20.29	22.38	21.46	19.6	18.95	21.36	2245.11	2443.76	2338.9	2170.92	2103.94	2338.93	23.24	17.8233	2467.17	2010.34
2068	ERCC2	36.31	34.66	34.69	40.66	39.88	37.77	2127.63	2080.79	2148.98	2539.42	2437.64	2337.8	32.3833	42.0067	1923.73	2622.29
51592	TRIM33	15.46	16.43	15.75	15.04	14.59	16.06	2114	2279	2212	2150	2117	2335	17.18	15.7133	2371	2218.67
6397	SEC14L1	26.28	23.8	23.31	29.68	28.78	28.5	2126	2008	1888	2427	2408	2335	24.3633	31.6367	1951.33	2611
4643	MYO1E	17.35	15.52	16.91	26.83	29.16	27.14	1491.93	1411	1388.97	2250	2453.99	2335	17.97	32.31	1494.96	2794.28
22828	SCAF8	24.51	24.4	23.38	24.97	23.71	25.15	2291	2248	2101	2317	2204	2334	24.4633	24.05	2203.33	2253.33
9416	DDX23	48.36	46.59	47.07	40.46	41.56	39.04	2882	2756	2727	2411	2491	2334	44.3933	39.6333	2571	2383
23523	CABIN1	25.5	24.87	26.32	20.01	20.99	20.38	3025.06	2881.7	2925.89	2287.86	2403.25	2333.17	27.2667	22.1133	3044.4	2602.08
4074	M6PR	58.62	57.75	55.63	50.92	51.87	50.62	2682.43	2617.53	2456.57	2324.24	2384.4	2332.95	56.49	52.1333	2510.18	2413.51
11021	RAB35	37.54	37.34	37.49	47.4	46.8	44.12	1983	1962	1931	2493	2479	2332	36.9767	43.2767	1905.33	2300
10290	SPEG	21.09	23.1	25.48	22.17	22.89	23.89	2207	2209	2345	2334	2372	2331	24.5833	25.4033	2326.33	2711
2773	GNAI3	23.82	25.29	26.55	27.97	25.2	26.76	2068.13	2179.55	2240.82	2428.47	2200.72	2330.36	27.3833	24.96	2310.85	2186.61
5010	CLDN11	83.67	80.86	79.48	49.4	49.62	47.02	4164.05	3996.3	3826.11	2455.14	2499.54	2329.55	88.9333	62.47	4272.6	3117.03
7417	VDAC2	67.77	68.14	68.44	87.51	89.59	86.19	1823	1833	1793	2365	2434	2329	69.92	95.7767	1833	2585.67
9601	PDIA4	76.39	77.86	65.61	43.89	46.29	43.14	4110	4159	3432	2362	2505	2328	60.5567	41.3033	3167	2242.67
9905	SGSM2	37.39	37.82	40.59	30.76	29.57	29.66	2994.08	2940.16	3087.55	2426.82	2377.6	2326.13	39.2367	30.9267	2993.3	2463.84
58487	CREBZF	23.22	24.47	28.26	20.19	18.97	20.88	2617	2710	3146	2256	2155	2325	30.33	24.7367	3343.67	2820.67
4809	SNU13	78.58	78.99	84.6	85.95	86.1	81.58	2188	2170	2301	2429	2439	2325	72.9333	67.44	1994.33	1917.67
5431	POLR2B	32.55	32.23	36.49	36.33	32.77	31.29	2408.36	2364.6	2610.98	2680.06	2428.23	2323.72	34.95	34.01	2511.38	2534.94
283820	NOMO2	40.15	36.09	31.69	32.3	29.58	32.33	2877.97	2567.77	2207.98	2314.94	2132.56	2321.18	33.5467	33.26	2334.36	2401.66
51637	RTRAF	133.21	140.4	141.75	126.96	125.54	123.58	2493	2608	2579	2376	2363	2320	135.757	119.757	2469	2261.33
6251	RSU1	29.89	31.25	27.89	32.62	32.82	33.85	2038.65	2118.53	1852.17	2229.33	2254.64	2319.31	27.87	33.3433	1850.57	2298.95
56288	PARD3	26.38	26.05	24.3	26.96	26.36	28.01	2305	2289	2129	2215	2237	2317	26.3967	25.9467	2257.33	2214.67
1839	HBEGF	11.58	11.06	12.71	54.87	56.23	53.93	496	470	529	2350	2422	2317	10.9467	48.8667	455.667	2111.33
83637	ZMIZ2	37.49	35.96	37.41	26.06	26.72	27.23	3068	2972	2983	2151	2309	2315	33.1767	23.8267	2651.66	1984.33
10980	COPS6	98.12	94.02	104.1	99.91	101.59	90.03	2515	2392	2594	2561	2619	2315	95.8333	87.6733	2387.33	2266.67
646	BNC1	13.95	13.75	13.23	27.26	28.27	27.58	1174	1148	1085	2291	2391	2314	13.4833	25.0833	1100	2120.67
4015	LOX	14.41	14.43	12.63	23.19	22.96	23.93	1395.49	1378.29	1186.8	2239.03	2230.23	2312.14	14.21	21.0633	1337.27	2053.87
54520	CCDC93	12.77	13.18	12.92	17.41	19.28	19.05	1500	1536	1531	2125	2160	2312	14.2667	18.6933	1649.33	2237.67
3832	KIF11	36.41	41.19	39.56	23.61	22.14	24.78	3386.56	3802.31	3576.49	2195.54	2071.08	2311.52	37.49	22.24	3388.51	2087.62
79002	TRIR	124.85	125.2	135.36	149.41	139.14	133.72	2150	2140	2266	2573	2410	2310	128.243	131.557	2145	2285
51109	RDH11	52.43	54.3	47.75	54.62	52.5	49.3	2439.69	2510.16	2165.1	2550.54	2459.38	2309.44	57.0067	55.0533	2583.8	2594.19
55608	ANKRD10	39.91	43.82	45.6	29.77	30.57	29.85	3062.7	3291.66	3508.1	2207.03	2238.21	2308.5	51.6433	38.9133	3964.51	3045.84
51504	TRMT112	184.2	183.18	206.4	157.87	149.54	155.43	2742.71	2703.01	2971	2347.13	2231.81	2308.37	190.37	148.243	2751.25	2221.81
726	CAPN5	40.95	40.68	40.16	27.11	28.73	28.62	3286	3230	3139	2179	2324	2307	39.45	30.4467	3080.33	2463.67
2936	GSR	14.62	15.86	16.15	41.18	38.17	39.55	851.11	914.27	909.91	2392.11	2231.32	2306.18	13.91	33.4	785.847	1956.46
55832	CAND1	21.35	22.71	23.08	19.5	19.1	20.9	2346	2476	2465	2143	2112	2306	24.7633	19.93	2644	2210.33
10423	CDIPT	66.62	67.08	64.38	73.14	69.85	67.17	2275	2285	2145	2501	2403	2306	66.7167	67.6233	2214.33	2335.67
128637	TBC1D20	28.47	28.42	29.03	28.38	28.13	28.92	2264.47	2239.53	2238.34	2254.97	2251.78	2302.38	28.4967	28.0333	2193.54	2235.56
57606	SLAIN2	19.31	20.65	19.1	25.18	25.9	24.43	1812	1922	1751	2386	2450	2302	19.6467	24.4167	1799	2322
22848	AAK1	5.35	5.42	5.71	5.12	5.54	5.86	2094.95	2107.26	2172.8	2006.63	2181.12	2301.95	5.41333	5.66333	2059.87	2237.38
9711	RUBCN	13.69	14.43	14.19	15.66	17.16	15.58	2017.3	2115.73	2024.78	2301.65	2540.18	2301.74	12.73	13.1567	1826.19	1951.24
84629	TNRC18	13.21	13.31	12.1	11.26	11.31	12	2527.06	2512.08	2250.18	2152.2	2157.14	2301.17	12.7033	13.12	2361.26	2530.84
6732	SRPK1	22.98	24.18	24.34	29.79	28.37	28.75	1834	1915	1888	2377	2277	2301	24.91	27.7833	1931.67	2236.67
23051	ZHX3	15.58	15.88	14.66	14.37	16.18	16.16	2192.47	2223.94	2195.07	2119.3	2359.84	2297.92	14.26	17.12	2121.24	2500.22
5311	PKD2	28.1	29.88	30.7	26.39	28.17	27.71	2378.85	2482.89	2470.23	2213.51	2344.96	2296.98	33.0067	31.43	2677.14	2646.81
23162	MAPK8IP3	18.95	19.3	21.51	19.96	21.01	19.17	2244	2294	2475	2354	2488	2296	20.35	19.5	2362	2357.33
10276	NET1	18.82	19.21	19.75	30.16	30.74	31.1	1384	1404.8	1416	2222	2284.01	2295	19.3567	30.5533	1388	2251.67
27316	RBMX	70.4	73.3	74.63	60.81	59.62	60.75	2650.48	2739.94	2730.16	2288.35	2257.34	2294.08	67.77	58.37	2479.58	2217.72
23648	SSBP3	56.03	52.36	52.24	43.49	46.96	48.39	2643.67	2438.62	2467.37	2111.3	2219.43	2293.56	51.54	49.3333	2352.95	2318.38
55341	LSG1	32.79	34.63	37.42	40.3	40.85	37.78	2041.01	2087.19	2206.16	2431.87	2520.71	2292.49	34.7367	38.55	2078.46	2406.56
3276	PRMT1	95.66	91.78	97.78	96.53	98	90.41	2415	2303	2398	2435	2489	2292	86.0167	90.25	2107	2299.67
10094	ARPC3	146.41	166.86	168.42	152.07	137.32	135.09	2475	2800	2768	2571	2335	2291	158.187	132.33	2599	2257
54467	ANKIB1	23.7	24.63	24.05	18.33	18.78	20.49	2633	2718	2605	2043	2092	2290	26.1933	19.97	2831	2241
10061	ABCF2	36.24	34.89	33.82	41.14	42.53	40.7	2024.58	1923.98	1877.72	2324.74	2428.31	2289.76	32.8233	39.2133	1803.35	2232.33
64114	TMBIM1	43.4	41.36	39.88	55.29	58.49	53.62	1845.08	1756.44	1662.33	2370.32	2528.83	2288.1	42.87	53.9667	1785.5	2321.68
7157	TP53	89.43	81.93	79.87	46.6	48.45	48.35	4219.74	3845.26	3670.01	2196.93	2300.37	2285.99	84.21	59.1833	3859.16	2818.03
5049	PAFAH1B2	23.94	25.59	26.32	31.02	29.01	30.33	1815.27	1925.96	1934.98	2332.69	2195.69	2284	25.8233	26.02	1898.3	1993.08
57720	GPR107	26.58	25.43	23.72	21.82	21.64	21.44	2838.93	2812.87	2585.96	2237	2316	2283.99	23.22	19.86	2502.91	2085.2
[truncated: 16,348 more rows]

## Sheet: KEGG
KEGG Pathway Term Desc	P value	Term Candidate Gene Num
Alcoholism	2.2e-09	35
Systemic lupus erythematosus	4.27e-08	34
Complement and coagulation cascades	3.43e-07	22
Pathways in cancer	7.48e-07	72
Cytokine-cytokine receptor interaction	9.6e-07	44
ECM-receptor interaction	1.49e-05	20
Ras signaling pathway	4.29e-05	35
Pertussis	6.31e-05	17
PI3K-Akt signaling pathway	8.77e-05	50
TNF signaling pathway	9.38e-05	23
AGE-RAGE signaling pathway in diabetic complications	0.000262	18
TGF-beta signaling pathway	0.000295	16
Focal adhesion	0.000422	30
Transcriptional misregulation in cancer	0.000478	28
Axon guidance	0.000492	25
Necroptosis	0.000501	26
Leukocyte transendothelial migration	0.000833	19
MAPK signaling pathway	0.0014944	38
Relaxin signaling pathway	0.00151958	19
Calcium signaling pathway	0.00166397	26
Parathyroid hormone synthesis, secretion and action	0.00184736	17
Selenocompound metabolism	0.00185638	6
Metabolic pathways	0.00188659	133
Hepatitis B	0.00221113	22
Human papillomavirus infection	0.00225286	46
Peroxisome	0.00237464	15
Amoebiasis	0.00319019	16
Small cell lung cancer	0.00319019	16
Malaria	0.00357583	10
